# Supplementary material for: An abiotic source of Archean hydrogen peroxide and oxygen that pre-dates oxygenic photosynthesis
Source: Nat Commun. 2021 Nov 16;12:6611. doi: 10.1038/s41467-021-26916-2 (PMC8595356; doi:10.1038/s41467-021-26916-2)
Supplement: Supplementary file 5 — Source Data [file 41467_2021_26916_MOESM5_ESM.xlsx]

## Sheet: Fig.1a
Long Name	Magnetic field	Intensity	Magnetic field	Intensity	Magnetic field	Intensity
Units	Gauss	arb. units	Gauss	arb. units	Gauss	arb. units
Comments		QGN-5h		QGN-1h		QW
1	3070.89	27905.4	2822.18	26901.8	2822.8	31878.4
2	3071.38	28653.4	2823.15	27280.8	2823.78	32338.4
3	3071.87	28225.4	2824.13	26852.8	2824.76	31893.4
4	3072.36	27123.4	2825.11	26597.8	2825.74	31816.4
5	3072.84	26377.4	2826.09	26453.8	2826.72	32245.4
6	3073.33	25586.4	2827.07	26354.8	2827.69	32106.4
7	3073.82	25792.4	2828.04	26333.8	2828.67	31874.4
8	3074.31	25733.4	2829.02	26343.8	2829.65	31331.4
9	3074.8	25163.4	2830	26402.8	2830.63	30483.4
10	3075.29	25140.4	2830.98	26167.8	2831.61	30852.4
11	3075.78	25074.4	2831.96	26156.8	2832.59	32525.4
12	3076.27	24553.4	2832.93	26034.8	2833.56	32414.4
13	3076.76	24384.4	2833.91	25789.8	2834.54	31349.4
14	3077.24	24956.4	2834.89	25832.8	2835.52	30673.4
15	3077.73	25101.4	2835.87	25998.8	2836.5	30818.4
16	3078.22	24494.4	2836.85	26445.8	2837.48	31453.4
17	3078.71	25183.4	2837.82	26559.8	2838.45	31392.4
18	3079.2	26456.4	2838.8	26193.8	2839.43	31106.4
19	3079.69	26742.4	2839.78	26053.8	2840.41	31712.4
20	3080.18	26465.4	2840.76	25786.8	2841.39	31580.4
21	3080.67	25969.4	2841.74	25775.8	2842.37	31527.4
22	3081.15	25427.4	2842.71	25762.8	2843.35	31873.4
23	3081.64	25411.4	2843.69	25844.8	2844.32	31779.4
24	3082.13	26043.4	2844.67	25757.8	2845.3	30996.4
25	3082.62	27208.4	2845.65	26203.8	2846.28	30707.4
26	3083.11	27948.4	2846.63	26534.8	2847.26	31010.4
27	3083.6	27799.4	2847.6	26765.8	2848.24	30544.4
28	3084.09	27528.4	2848.58	26953.8	2849.21	30060.4
29	3084.58	28380.4	2849.56	26643.8	2850.19	29971.4
30	3085.06	29347.4	2850.54	26665.8	2851.17	29619.4
31	3085.55	29303.4	2851.52	26730.8	2852.15	30279.4
32	3086.04	28712.4	2852.49	27120.8	2853.13	30752.4
33	3086.53	28419.4	2853.47	26828.8	2854.11	31037.4
34	3087.02	28390.4	2854.45	26170.8	2855.08	31797.4
35	3087.51	29035.4	2855.43	25964.8	2856.06	31922.4
36	3088	29701.4	2856.41	26036.8	2857.04	30840.4
37	3088.49	29571.4	2857.38	25585.8	2858.02	30365.4
38	3088.97	29150.4	2858.36	25642.8	2859	30621.4
39	3089.46	28871.4	2859.34	25985.8	2859.97	30715.4
40	3089.95	29008.4	2860.32	26299.8	2860.95	29835.4
41	3090.44	29673.4	2861.3	26573.8	2861.93	28889.4
42	3090.93	29710.4	2862.27	26518.8	2862.91	28663.4
43	3091.42	29007.4	2863.25	26192.8	2863.89	28579.4
44	3091.91	27900.4	2864.23	25528.8	2864.87	28380.4
45	3092.4	27636.4	2865.21	25348.8	2865.84	29042.4
46	3092.88	27898.4	2866.18	25079.8	2866.82	29309.4
47	3093.37	28046.4	2867.16	24843.8	2867.8	28626.4
48	3093.86	27875.4	2868.14	24675.8	2868.78	28494.4
49	3094.35	27841.4	2869.12	24603.8	2869.76	29204.4
50	3094.84	27652.4	2870.1	24687.8	2870.73	28845.4
51	3095.33	27715.4	2871.07	25124.8	2871.71	28917.4
52	3095.82	28323.4	2872.05	25262.8	2872.69	28938.4
53	3096.31	29069.4	2873.03	25288.8	2873.67	28686.4
54	3096.79	29169.4	2874.01	25314.8	2874.65	28482.4
55	3097.28	28699.4	2874.99	25319.8	2875.63	28395.4
56	3097.77	27948.4	2875.96	25104.8	2876.6	28415.4
57	3098.26	28490.4	2876.94	25031.8	2877.58	29488.4
58	3098.75	29135.4	2877.92	25201.8	2878.56	29569.4
59	3099.24	28770.4	2878.9	25617.8	2879.54	28303.4
60	3099.73	28671.4	2879.88	25186.8	2880.52	27704.4
61	3100.22	28581.4	2880.85	24872.8	2881.49	28281.4
62	3100.7	29195.4	2881.83	24982.8	2882.47	28718.4
63	3101.19	29185.4	2882.81	25152.8	2883.45	28289.4
64	3101.68	28734.4	2883.79	25210.8	2884.43	27625.4
65	3102.17	28918.4	2884.77	25321.8	2885.41	27950.4
66	3102.66	29704.4	2885.74	25032.8	2886.39	27610.4
67	3103.15	28973.4	2886.72	25048.8	2887.36	26852.4
68	3103.64	27741.4	2887.7	25176.8	2888.34	27009.4
69	3104.13	27272.4	2888.68	25498.8	2889.32	28005.4
70	3104.61	27699.4	2889.66	24976.8	2890.3	29193.4
71	3105.1	28399.4	2890.63	24617.8	2891.28	29603.4
72	3105.59	28700.4	2891.61	24514.8	2892.25	28268.4
73	3106.08	28255.4	2892.59	24465.8	2893.23	26138.4
74	3106.57	27713.4	2893.57	24076.8	2894.21	25847.4
75	3107.06	28080.4	2894.55	23693.8	2895.19	26472.4
76	3107.55	28560.4	2895.52	24027.8	2896.17	26644.4
77	3108.04	29138.4	2896.5	24489.8	2897.15	27164.4
78	3108.52	28770.4	2897.48	24833.8	2898.12	26937.4
79	3109.01	28123.4	2898.46	25008.8	2899.1	26443.4
80	3109.5	27925.4	2899.44	24372.8	2900.08	26790.4
81	3109.99	28090.4	2900.41	23957.8	2901.06	26335.4
82	3110.48	28318.4	2901.39	23693.8	2902.04	25940.4
83	3110.97	28391.4	2902.37	23570.8	2903.01	26269.4
84	3111.46	28071.4	2903.35	23860.8	2903.99	26339.4
85	3111.95	27627.4	2904.33	24479.8	2904.97	25851.4
86	3112.43	27052.4	2905.3	24468.8	2905.95	25718.4
87	3112.92	26828.4	2906.28	24334.8	2906.93	26095.4
88	3113.41	27518.4	2907.26	24215.8	2907.91	25048.4
89	3113.9	27978.4	2908.24	23961.8	2908.88	25702.4
90	3114.39	27937.4	2909.22	24027.8	2909.86	26121.4
91	3114.88	27860.4	2910.19	23960.8	2910.84	25875.4
92	3115.37	28070.4	2911.17	23508.8	2911.82	25574.4
93	3115.86	27771.4	2912.15	23765.8	2912.8	25618.4
94	3116.34	27302.4	2913.13	23757.8	2913.77	25789.4
95	3116.83	27631.4	2914.11	24002.8	2914.75	25520.4
96	3117.32	27267.4	2915.08	23975.8	2915.73	25081.4
97	3117.81	25862.4	2916.06	23865.8	2916.71	24759.4
98	3118.3	24360.4	2917.04	23894.8	2917.69	24417.4
99	3118.79	24304.4	2918.02	24122.8	2918.67	24642.4
100	3119.28	24564.4	2919	24162.8	2919.64	25121.4
101	3119.77	24882.4	2919.97	24049.8	2920.62	25459.4
102	3120.25	24267.4	2920.95	24125.8	2921.6	26067.4
103	3120.74	23698.4	2921.93	23837.8	2922.58	26367.4
104	3121.23	23797.4	2922.91	23624.8	2923.56	26555.4
105	3121.72	24494.4	2923.88	23294.8	2924.53	25970.4
106	3122.21	24747.4	2924.86	23413.8	2925.51	25251.4
107	3122.7	24803.4	2925.84	23664.8	2926.49	24463.4
108	3123.19	24853.4	2926.82	24007.8	2927.47	24127.4
109	3123.68	24160.4	2927.8	24078.8	2928.45	24768.4
110	3124.16	23583.4	2928.77	23861.8	2929.43	25748.4
111	3124.65	22812.4	2929.75	24045.8	2930.4	25605.4
112	3125.14	22490.4	2930.73	24064.8	2931.38	25148.4
113	3125.63	22189.4	2931.71	23656.8	2932.36	24899.4
114	3126.12	22008.4	2932.69	23295.8	2933.34	24620.4
115	3126.61	22023.4	2933.66	22841.8	2934.32	24725.4
116	3127.1	22116.4	2934.64	22483.8	2935.29	24328.4
117	3127.59	22578.4	2935.62	22025.8	2936.27	23787.4
118	3128.07	22227.4	2936.6	22207.8	2937.25	24153.4
119	3128.56	22013.4	2937.58	22538.8	2938.23	24315.4
120	3129.05	22065.4	2938.55	23314.8	2939.21	23938.4
121	3129.54	21689.4	2939.53	23747.8	2940.19	24079.4
122	3130.03	20964.4	2940.51	23962.8	2941.16	23788.4
123	3130.52	20868.4	2941.49	23602.8	2942.14	24403.4
124	3131.01	21006.4	2942.47	23331.8	2943.12	24992.4
125	3131.5	20760.4	2943.44	23061.8	2944.1	24751.4
126	3131.98	20748.4	2944.42	23009.8	2945.08	23542.4
127	3132.47	20775.4	2945.4	23153.8	2946.05	22813.4
128	3132.96	21159.4	2946.38	23122.8	2947.03	22349.4
129	3133.45	21431.4	2947.36	22787.8	2948.01	23170.4
130	3133.94	21103.4	2948.33	22464.8	2948.99	24189.4
131	3134.43	20367.4	2949.31	22418.8	2949.97	23660.4
132	3134.92	20850.4	2950.29	22243.8	2950.95	22622.4
133	3135.41	20433.4	2951.27	22014.8	2951.92	22567.4
134	3135.89	19706.4	2952.25	21889.8	2952.9	23699.4
135	3136.38	19157.4	2953.22	21685.8	2953.88	24231.4
136	3136.87	18229.4	2954.2	22086.8	2954.86	23164.4
137	3137.36	17712.4	2955.18	22560.8	2955.84	23198.4
138	3137.85	18257.4	2956.16	22647.8	2956.81	22811.4
139	3138.34	18531.4	2957.14	22468.8	2957.79	22814.4
140	3138.83	18679.4	2958.11	22316.8	2958.77	22780.4
141	3139.32	19035.4	2959.09	22368.8	2959.75	22617.4
142	3139.8	19029.4	2960.07	22260.8	2960.73	23106.4
143	3140.29	18565.4	2961.05	22327.8	2961.71	22923.4
144	3140.78	18157.4	2962.03	22246.8	2962.68	22699.4
145	3141.27	17499.4	2963	22213.8	2963.66	23352.4
146	3141.76	17206.4	2963.98	22786.8	2964.64	22793.4
147	3142.25	17623.4	2964.96	23094.8	2965.62	21531.4
148	3142.74	17530.4	2965.94	22879.8	2966.6	22074.4
149	3143.23	17800.4	2966.92	22475.8	2967.57	22762.4
150	3143.72	17985.4	2967.89	22413.8	2968.55	22283.4
151	3144.2	17898.4	2968.87	22866.8	2969.53	21996.4
152	3144.69	18441.4	2969.85	22841.8	2970.51	21884.4
153	3145.18	19377.4	2970.83	22724.8	2971.49	21977.4
154	3145.67	19458.4	2971.81	22716.8	2972.47	21848.4
155	3146.16	18642.4	2972.78	22603.8	2973.44	22273.4
156	3146.65	18410.4	2973.76	22330.8	2974.42	22378.4
157	3147.14	17809.4	2974.74	22279.8	2975.4	21835.4
158	3147.62	16905.4	2975.72	22571.8	2976.38	21872.4
159	3148.11	16910.4	2976.69	23029.8	2977.36	22034.4
160	3148.6	17637.4	2977.67	22901.8	2978.33	21738.4
161	3149.09	18340.4	2978.65	22718.8	2979.31	21596.4
162	3149.58	18002.4	2979.63	22816.8	2980.29	22130.4
163	3150.07	17877.4	2980.61	22809.8	2981.27	21781.4
164	3150.56	17924.4	2981.58	22641.8	2982.25	21393.4
165	3151.05	18212.4	2982.56	22261.8	2983.23	21479.4
166	3151.54	18102.4	2983.54	21924.8	2984.2	21099.4
167	3152.02	18593.4	2984.52	21742.8	2985.18	20921.4
168	3152.51	18658.4	2985.5	21602.8	2986.16	20561.4
169	3153	18100.4	2986.47	21344.8	2987.14	19678.4
170	3153.49	18117.4	2987.45	21413.8	2988.12	19187.4
171	3153.98	18003.4	2988.43	21398.8	2989.09	19584.4
172	3154.47	18101.4	2989.41	21701.8	2990.07	20666.4
173	3154.96	17643.4	2990.39	21827.8	2991.05	20626.4
174	3155.45	17111.4	2991.36	22076.8	2992.03	20085.4
175	3155.93	17464.4	2992.34	22194.8	2993.01	19907.4
176	3156.42	17205.4	2993.32	22428.8	2993.99	19620.4
177	3156.91	16154.4	2994.3	22209.8	2994.96	18780.4
178	3157.4	16647.4	2995.28	21740.8	2995.94	18752.4
179	3157.89	17615.4	2996.25	21417.8	2996.92	19355.4
180	3158.38	17757.4	2997.23	21421.8	2997.9	19512.4
181	3158.87	17699.4	2998.21	21592.8	2998.88	19243.4
182	3159.36	17460.4	2999.19	21187.8	2999.85	18837.4
183	3159.84	17138.4	3000.17	20716.8	3000.83	18945.4
184	3160.33	17747.4	3001.14	20822.8	3001.81	20113.4
185	3160.82	18146.4	3002.12	21277.8	3002.79	20907.4
186	3161.31	17444.4	3003.1	21447.8	3003.77	20256.4
187	3161.8	17519.4	3004.08	21265.8	3004.75	18920.4
188	3162.29	18209.4	3005.06	20921.8	3005.72	17118.4
189	3162.78	19634.4	3006.03	20442.8	3006.7	17067.4
190	3163.27	20271.4	3007.01	19795.8	3007.68	19030.4
191	3163.75	19975.4	3007.99	19549.8	3008.66	20247.4
192	3164.24	19830.4	3008.97	20003.8	3009.64	20628.4
193	3164.73	20419.4	3009.95	20594.8	3010.61	20060.4
194	3165.22	19914.4	3010.92	20875.8	3011.59	19626.4
195	3165.71	19071.4	3011.9	20997.8	3012.57	19463.4
196	3166.2	18268.4	3012.88	21135.8	3013.55	18777.4
197	3166.69	18761.4	3013.86	21383.8	3014.53	18745.4
198	3167.18	19950.4	3014.84	21767.8	3015.51	19037.4
199	3167.66	20036.4	3015.81	21509.8	3016.48	18147.4
200	3168.15	19674.4	3016.79	21331.8	3017.46	17280.4
201	3168.64	19804.4	3017.77	20999.8	3018.44	16874.4
202	3169.13	20101.4	3018.75	20841.8	3019.42	17504.4
203	3169.62	20893.4	3019.73	20872.8	3020.4	18022.4
204	3170.11	21359.4	3020.7	20920.8	3021.37	18022.4
205	3170.6	21495.4	3021.68	20551.8	3022.35	17658.4
206	3171.09	21313.4	3022.66	20331.8	3023.33	17260.4
207	3171.57	21122.4	3023.64	20527.8	3024.31	16676.4
208	3172.06	21624.4	3024.62	21044.8	3025.29	17027.4
209	3172.55	22534.4	3025.59	21298.8	3026.27	17633.4
210	3173.04	22133.4	3026.57	21245.8	3027.24	17531.4
211	3173.53	21590.4	3027.55	21041.8	3028.22	16377.4
212	3174.02	21535.4	3028.53	20645.8	3029.2	15423.4
213	3174.51	22015.4	3029.5	20684.8	3030.18	16778.4
214	3175	22927.4	3030.48	20772.8	3031.16	18055.4
215	3175.48	23465.4	3031.46	20845.8	3032.13	16906.4
216	3175.97	23272.4	3032.44	20922.8	3033.11	16241.4
217	3176.46	23205.4	3033.42	21174.8	3034.09	16778.4
218	3176.95	24113.4	3034.39	21080.8	3035.07	18026.4
219	3177.44	23838.4	3035.37	20701.8	3036.05	18774.4
220	3177.93	23658.4	3036.35	20549.8	3037.03	17590.4
221	3178.42	25104.4	3037.33	20581.8	3038	15858.4
222	3178.91	26174.4	3038.31	20934.8	3038.98	15091.4
223	3179.39	26171.4	3039.28	21183.8	3039.96	15027.4
224	3179.88	26533.4	3040.26	21288.8	3040.94	15478.4
225	3180.37	27017.4	3041.24	21599.8	3041.92	16015.4
226	3180.86	27286.4	3042.22	21381.8	3042.89	16427.4
227	3181.35	28149.4	3043.2	21014.8	3043.87	15824.4
228	3181.84	28672.4	3044.17	20900.8	3044.85	15170.4
229	3182.33	28894.4	3045.15	21042.8	3045.83	14953.4
230	3182.82	29031.4	3046.13	21420.8	3046.81	14818.4
231	3183.3	29672.4	3047.11	21732.8	3047.79	14456.4
232	3183.79	31106.4	3048.09	21932.8	3048.76	14502.4
233	3184.28	31621.4	3049.06	22013.8	3049.74	15018.4
234	3184.77	31493.4	3050.04	21579.8	3050.72	14884.4
235	3185.26	30986.4	3051.02	21348.8	3051.7	15164.4
236	3185.75	32598.4	3052	21413.8	3052.68	15186.4
237	3186.24	35109.4	3052.98	21716.8	3053.65	14489.4
238	3186.73	36876.4	3053.95	22020.8	3054.63	14489.4
239	3187.21	37585.4	3054.93	21935.8	3055.61	14407.4
240	3187.7	38184.4	3055.91	21930.8	3056.59	14450.4
241	3188.19	38888.4	3056.89	21957.8	3057.57	14361.4
242	3188.68	39222.4	3057.87	21654.8	3058.55	14086.4
243	3189.17	40046.4	3058.84	21198.8	3059.52	13630.4
244	3189.66	41297.4	3059.82	21054.8	3060.5	14910.4
245	3190.15	43140.4	3060.8	20884.8	3061.48	15776.4
246	3190.64	45225.4	3061.78	20407.8	3062.46	14954.4
247	3191.12	46599.4	3062.76	20275.8	3063.44	14050.4
248	3191.61	47404.4	3063.73	20406.8	3064.41	13910.4
249	3192.1	48542.4	3064.71	20303.8	3065.39	14827.4
250	3192.59	50436.4	3065.69	20527.8	3066.37	15785.4
251	3193.08	52240.4	3066.67	20621.8	3067.35	15926.4
252	3193.57	53351.4	3067.65	20713.8	3068.33	14329.4
253	3194.06	55579.4	3068.62	20600.8	3069.31	12652.4
254	3194.55	57669.4	3069.6	20485.8	3070.28	12649.4
255	3195.03	59400.4	3070.58	20945.8	3071.26	12980.4
256	3195.52	61724.4	3071.56	21144.8	3072.24	12892.4
257	3196.01	64424.4	3072.54	21403.8	3073.22	12857.4
258	3196.5	65899.4	3073.51	21343.8	3074.2	13100.4
259	3196.99	68019.4	3074.49	21162.8	3075.17	12885.4
260	3197.48	70677.4	3075.47	21143.8	3076.15	12564.4
261	3197.97	73007.4	3076.45	21506.8	3077.13	12237.4
262	3198.46	75328.4	3077.43	21701.8	3078.11	12667.4
263	3198.94	77627.4	3078.4	21617.8	3079.09	12585.4
264	3199.43	79722.4	3079.38	21233.8	3080.07	12136.4
265	3199.92	81240.4	3080.36	21511.8	3081.04	11934.4
266	3200.41	82750.4	3081.34	21926.8	3082.02	11917.4
267	3200.9	85464.4	3082.32	21519.8	3083	11885.4
268	3201.39	86948.4	3083.29	20975.8	3083.98	11888.4
269	3201.88	88656.4	3084.27	20560.8	3084.96	11798.4
270	3202.37	90194.4	3085.25	20503.8	3085.93	12286.4
271	3202.85	90800.4	3086.23	21102.8	3086.91	12924.4
272	3203.34	92000.4	3087.2	21286.8	3087.89	13333.4
273	3203.83	93529.4	3088.18	21529.8	3088.87	12979.4
274	3204.32	94776.4	3089.16	21610.8	3089.85	12255.4
275	3204.81	95747.4	3090.14	21571.8	3090.83	11668.4
276	3205.3	96115.4	3091.12	21550.8	3091.8	11315.4
277	3205.79	97649.4	3092.09	21497.8	3092.78	11093.4
278	3206.28	98729.4	3093.07	21377.8	3093.76	10776.4
279	3206.76	98624.4	3094.05	21465.8	3094.74	10743.4
280	3207.25	98634.4	3095.03	21253.8	3095.72	11059.4
281	3207.74	99417.4	3096.01	21370.8	3096.69	11840.4
282	3208.23	100359	3096.98	21477.8	3097.67	12136.4
283	3208.72	101004	3097.96	21218.8	3098.65	11736.4
284	3209.21	100476	3098.94	21103.8	3099.63	10685.4
285	3209.7	99779.4	3099.92	20883.8	3100.61	9742.39
286	3210.19	99979.4	3100.9	20718.8	3101.59	9722.39
287	3210.68	100909	3101.87	20751.8	3102.56	10252.4
288	3211.16	101643	3102.85	20541.8	3103.54	11058.4
289	3211.65	101057	3103.83	20282.8	3104.52	10712.4
290	3212.14	100213	3104.81	20080.8	3105.5	9811.39
291	3212.63	100052	3105.79	19893.8	3106.48	9966.39
292	3213.12	100675	3106.76	20277.8	3107.45	10061.4
293	3213.61	100752	3107.74	20386.8	3108.43	9654.39
294	3214.1	99229.4	3108.72	20056.8	3109.41	9919.39
295	3214.58	97321.4	3109.7	19808.8	3110.39	10722.4
296	3215.07	96574.4	3110.68	19706.8	3111.37	10576.4
297	3215.56	96474.4	3111.65	19474.8	3112.35	10015.4
298	3216.05	95750.4	3112.63	19139.8	3113.32	9594.39
299	3216.54	94613.4	3113.61	18828.8	3114.3	8645.39
300	3217.03	94143.4	3114.59	18491.8	3115.28	9068.39
301	3217.52	93837.4	3115.57	18132.8	3116.26	10478.4
302	3218.01	93269.4	3116.54	17622.8	3117.24	11044.4
303	3218.5	92583.4	3117.52	17542.8	3118.21	11103.4
304	3218.98	92055.4	3118.5	17591.8	3119.19	10895.4
305	3219.47	92401.4	3119.48	17581.8	3120.17	10026.4
306	3219.96	92226.4	3120.46	17229.8	3121.15	9541.39
307	3220.45	92100.4	3121.43	17079.8	3122.13	9833.39
308	3220.94	91699.4	3122.41	17163.8	3123.11	9667.39
309	3221.43	90728.4	3123.39	16680.8	3124.08	8919.39
310	3221.92	90256.4	3124.37	16130.8	3125.06	9417.39
311	3222.41	89632.4	3125.35	15336.8	3126.04	9286.39
312	3222.89	89663.4	3126.32	14854.8	3127.02	8375.39
313	3223.38	89740.4	3127.3	14682.8	3128	8131.39
314	3223.87	89316.4	3128.28	14605.8	3128.97	8820.39
315	3224.36	88410.4	3129.26	14442.8	3129.95	8490.39
316	3224.85	88071.4	3130.24	13636.8	3130.93	8314.39
317	3225.34	88857.4	3131.21	13130.8	3131.91	7810.39
318	3225.83	89185.4	3132.19	12699.8	3132.89	8447.39
319	3226.32	89029.4	3133.17	12304.8	3133.87	9209.39
320	3226.8	89301.4	3134.15	12424.8	3134.84	8981.39
321	3227.29	89038.4	3135.12	12340.8	3135.82	7954.39
322	3227.78	88796.4	3136.1	12078.8	3136.8	7502.39
323	3228.27	88795.4	3137.08	11530.8	3137.78	7377.39
324	3228.76	89220.4	3138.06	11370.8	3138.76	8022.39
325	3229.25	90075.4	3139.04	11242.8	3139.73	8378.39
326	3229.74	90322.4	3140.01	11048.8	3140.71	8172.39
327	3230.23	90533.4	3140.99	10632.8	3141.69	8572.39
328	3230.71	90941.4	3141.97	10317.8	3142.67	8393.39
329	3231.2	91102.4	3142.95	10070.8	3143.65	7708.39
330	3231.69	90813.4	3143.93	9865.85	3144.62	7331.39
331	3232.18	91114.4	3144.9	9535.85	3145.6	6745.39
332	3232.67	91875.4	3145.88	9203.85	3146.58	7848.39
333	3233.16	92567.4	3146.86	8866.85	3147.56	8330.39
334	3233.65	93196.4	3147.84	8758.85	3148.54	8583.39
335	3234.14	93275.4	3148.82	8737.85	3149.52	8439.39
336	3234.62	94222.4	3149.79	8639.85	3150.49	7322.39
337	3235.11	95304.4	3150.77	8075.85	3151.47	6982.39
338	3235.6	96074.4	3151.75	7147.85	3152.45	7507.39
339	3236.09	97695.4	3152.73	6914.85	3153.43	7534.39
340	3236.58	99940.4	3153.71	7015.85	3154.41	7870.39
341	3237.07	101690	3154.68	6910.85	3155.38	8037.39
342	3237.56	102939	3155.66	6506.85	3156.36	7490.39
343	3238.05	104557	3156.64	6339.85	3157.34	7318.39
344	3238.53	106251	3157.62	6156.85	3158.32	7828.39
345	3239.02	107886	3158.6	6242.85	3159.3	7949.39
346	3239.51	110178	3159.57	6494.85	3160.28	7307.39
347	3240	112593	3160.55	6895.85	3161.25	6839.39
348	3240.49	115890	3161.53	6717.85	3162.23	5908.39
349	3240.98	118993	3162.51	6161.85	3163.21	5308.39
350	3241.47	121316	3163.49	5941.85	3164.19	6622.39
351	3241.96	124257	3164.46	5552.85	3165.17	7302.39
352	3242.44	127684	3165.44	5376.85	3166.14	6884.39
353	3242.93	130304	3166.42	5227.85	3167.12	4882.39
354	3243.42	132853	3167.4	4940.85	3168.1	4780.39
355	3243.91	136337	3168.38	5126.85	3169.08	6209.39
356	3244.4	139796	3169.35	5469.85	3170.06	7190.39
357	3244.89	143124	3170.33	5982.85	3171.04	6996.39
358	3245.38	147054	3171.31	5795.85	3172.01	6685.39
359	3245.87	150847	3172.29	5198.85	3172.99	5605.39
360	3246.35	154845	3173.27	4999.85	3173.97	4638.39
361	3246.84	159926	3174.24	5084.85	3174.95	4799.39
362	3247.33	165170	3175.22	5335.85	3175.93	5761.39
363	3247.82	169732	3176.2	5828.85	3176.9	6136.39
364	3248.31	175241	3177.18	5873.85	3177.88	5986.39
365	3248.8	181435	3178.16	6107.85	3178.86	4554.39
366	3249.29	188021	3179.13	6079.85	3179.84	3271.39
367	3249.78	195696	3180.11	6373.85	3180.82	2628.39
368	3250.26	203534	3181.09	6657.85	3181.8	2771.39
369	3250.75	211940	3182.07	6462.85	3182.77	4040.39
370	3251.24	221312	3183.05	6180.85	3183.75	4749.39
371	3251.73	231872	3184.02	6243.85	3184.73	4705.39
372	3252.22	243724	3185	6600.85	3185.71	4095.39
373	3252.71	256197	3185.98	7016.85	3186.69	4453.39
374	3253.2	269837	3186.96	7089.85	3187.66	4629.39
375	3253.69	284844	3187.93	6491.85	3188.64	3714.39
376	3254.17	301314	3188.91	6589.85	3189.62	1961.39
377	3254.66	318928	3189.89	7219.85	3190.6	1269.39
378	3255.15	337441	3190.87	7360.85	3191.58	1339.39
379	3255.64	356833	3191.85	7178.85	3192.56	1696.39
380	3256.13	376597	3192.82	7278.85	3193.53	2199.39
381	3256.62	397212	3193.8	7275.85	3194.51	2405.39
382	3257.11	417811	3194.78	7285.85	3195.49	2245.39
383	3257.6	438712	3195.76	7449.85	3196.47	2039.39
384	3258.08	459822	3196.74	7849.85	3197.45	2579.39
385	3258.57	479883	3197.71	8551.85	3198.42	3406.39
386	3259.06	498556	3198.69	9286.85	3199.4	3714.39
387	3259.55	516593	3199.67	10131.8	3200.38	3638.39
388	3260.04	532945	3200.65	10584.8	3201.36	2997.39
389	3260.53	546499	3201.63	11078.8	3202.34	2190.39
390	3261.02	557217	3202.6	11792.8	3203.32	1469.39
391	3261.51	564355	3203.58	12166.8	3204.29	1458.39
392	3261.99	568662	3204.56	12597.8	3205.27	2414.39
393	3262.48	570385	3205.54	13416.8	3206.25	2980.39
394	3262.97	568847	3206.52	14178.8	3207.23	2969.39
395	3263.46	563814	3207.49	15071.8	3208.21	2569.39
396	3263.95	557015	3208.47	15909.8	3209.18	1113.39
397	3264.44	548316	3209.45	16917.8	3210.16	476.389
398	3264.93	537937	3210.43	18034.8	3211.14	1296.39
399	3265.42	525311	3211.41	18885.8	3212.12	797.389
400	3265.9	511907	3212.38	19510.8	3213.1	17.3887
401	3266.39	497261	3213.36	20056.8	3214.08	496.389
402	3266.88	482107	3214.34	20458.8	3215.05	2496.39
403	3267.37	467685	3215.32	20674.8	3216.03	2703.39
404	3267.86	454599	3216.3	20607.8	3217.01	1573.39
405	3268.35	442251	3217.27	20794.8	3217.99	-7.61133
406	3268.84	431378	3218.25	21355.8	3218.97	-1350.61
407	3269.33	421214	3219.23	22126.8	3219.94	-393.611
408	3269.81	411937	3220.21	22551.8	3220.92	12.3887
409	3270.3	404155	3221.19	22774.8	3221.9	390.389
410	3270.79	397217	3222.16	22424.8	3222.88	1137.39
411	3271.28	391099	3223.14	22012.8	3223.86	1437.39
412	3271.77	385321	3224.12	21630.8	3224.84	52.3887
413	3272.26	381108	3225.1	21763.8	3225.81	-705.611
414	3272.75	377328	3226.08	21878.8	3226.79	-1292.61
415	3273.24	375012	3227.05	21495.8	3227.77	-2071.61
416	3273.72	374354	3228.03	21436.8	3228.75	-1515.61
417	3274.21	374434	3229.01	21414.8	3229.73	-1212.61
418	3274.7	375771	3229.99	21891.8	3230.7	-1427.61
419	3275.19	378783	3230.97	22639.8	3231.68	-1702.61
420	3275.68	382859	3231.94	22888.8	3232.66	-1357.61
421	3276.17	387949	3232.92	22794.8	3233.64	-626.611
422	3276.66	394056	3233.9	23290.8	3234.62	-702.611
423	3277.15	401515	3234.88	23924.8	3235.6	-1512.61
424	3277.63	409651	3235.85	24529.8	3236.57	-2151.61
425	3278.12	418210	3236.83	24440.8	3237.55	-2906.61
426	3278.61	427257	3237.81	24332.8	3238.53	-2622.61
427	3279.1	437377	3238.79	24255.8	3239.51	-2942.61
428	3279.59	448924	3239.77	24720.8	3240.49	-2874.61
429	3280.08	461438	3240.74	25848.8	3241.46	-2833.61
430	3280.57	475092	3241.72	26925.8	3242.44	-2796.61
431	3281.06	490283	3242.7	28229.8	3243.42	-3053.61
432	3281.54	506267	3243.68	29614.8	3244.4	-3369.61
433	3282.03	522943	3244.66	30514.8	3245.38	-3163.61
434	3282.52	540617	3245.63	31214.8	3246.36	-2576.61
435	3283.01	559636	3246.61	32335.8	3247.33	-2847.61
436	3283.5	580522	3247.59	34024.9	3248.31	-2868.61
437	3283.99	603095	3248.57	36295.9	3249.29	-3967.61
438	3284.48	626827	3249.55	38452.9	3250.27	-4608.61
439	3284.97	652980	3250.52	41050.9	3251.25	-3798.61
440	3285.46	681311	3251.5	43844.9	3252.22	-2704.61
441	3285.94	711021	3252.48	46778.9	3253.2	-3230.61
442	3286.43	741388	3253.46	50660.9	3254.18	-3643.61
443	3286.92	773040	3254.44	54850.9	3255.16	-3155.61
444	3287.41	806302	3255.41	59895.9	3256.14	-3108.61
445	3287.9	840998	3256.39	66305.9	3257.12	-3000.61
446	3288.39	878359	3257.37	74095.9	3258.09	-3306.61
447	3288.88	919042	3258.35	83188.9	3259.07	-3877.61
448	3289.36	963871	3259.33	94051.9	3260.05	-4819.61
449	3289.85	1013370	3260.3	105579	3261.03	-5234.61
450	3290.34	1067420	3261.28	117392	3262.01	-4840.61
451	3290.83	1126870	3262.26	129545	3262.98	-3822.61
452	3291.32	1193330	3263.24	141075	3263.96	-2897.61
453	3291.81	1267110	3264.22	150807	3264.94	-2425.61
454	3292.3	1347260	3265.19	157756	3265.92	-3146.61
455	3292.79	1434020	3266.17	161379	3266.9	-3532.61
456	3293.28	1525820	3267.15	160970	3267.88	-3012.61
457	3293.76	1615790	3268.13	156854	3268.85	-3576.61
458	3294.25	1692080	3269.11	150395	3269.83	-4665.61
459	3294.74	1736570	3270.08	142346	3270.81	-4493.61
460	3295.23	1727710	3271.06	133458	3271.79	-4282.61
461	3295.72	1645760	3272.04	124316	3272.77	-4104.61
462	3296.21	1487350	3273.02	116823	3273.74	-4328.61
463	3296.7	1265090	3274	110695	3274.72	-4908.61
464	3297.19	994648	3274.97	105576	3275.7	-4858.61
465	3297.67	695720	3275.95	102212	3276.68	-3392.61
466	3298.16	387101	3276.93	99843.9	3277.66	-3420.61
467	3298.65	91644.4	3277.91	99128.9	3278.64	-4562.61
468	3299.14	-174213	3278.89	99585.9	3279.61	-5149.61
469	3299.63	-409854	3279.86	101231	3280.59	-4801.61
470	3300.12	-619938	3280.84	104153	3281.57	-4350.61
471	3300.61	-814260	3281.82	108076	3282.55	-4290.61
472	3301.1	-997793	3282.8	112802	3283.53	-4030.61
473	3301.58	-1167850	3283.78	118217	3284.5	-3646.61
474	3302.07	-1316590	3284.75	124759	3285.48	-2835.61
475	3302.56	-1442170	3285.73	132837	3286.46	-2256.61
476	3303.05	-1542350	3286.71	142188	3287.44	-3262.61
477	3303.54	-1617660	3287.69	152797	3288.42	-4493.61
478	3304.03	-1676540	3288.67	164253	3289.4	-5940.61
479	3304.52	-1734390	3289.64	177225	3290.37	-7346.61
480	3305.01	-1803000	3290.62	192321	3291.35	-6635.61
481	3305.49	-1892040	3291.6	210450	3292.33	-4833.61
482	3305.98	-2008880	3292.58	231929	3293.31	-3909.61
483	3306.47	-2159050	3293.55	257358	3294.29	-3455.61
484	3306.96	-2341080	3294.53	288413	3295.26	-3914.61
485	3307.45	-2546940	3295.51	323754	3296.24	-4617.61
486	3307.94	-2764300	3296.49	351400	3297.22	-4851.61
487	3308.43	-2971880	3297.47	342350	3298.2	-4822.61
488	3308.92	-3141700	3298.44	273243	3299.18	-4396.61
489	3309.4	-3246400	3299.42	147025	3300.16	-2944.61
490	3309.89	-3269400	3300.4	-7312.15	3301.13	-2487.61
491	3310.38	-3207500	3301.38	-151636	3302.11	-3688.61
492	3310.87	-3066860	3302.36	-266123	3303.09	-4673.61
493	3311.36	-2856640	3303.33	-350751	3304.07	-6765.61
494	3311.85	-2595570	3304.31	-412367	3305.05	-8615.61
495	3312.34	-2311940	3305.29	-459961	3306.02	-9165.61
496	3312.83	-2032900	3306.27	-503145	3307	-8230.61
497	3313.31	-1773490	3307.25	-551339	3307.98	-8048.61
498	3313.8	-1540960	3308.22	-604424	3308.96	-9632.61
499	3314.29	-1336840	3309.2	-651475	3309.94	-12992.6
500	3314.78	-1160340	3310.18	-673586	3310.92	-16787.6
501	3315.27	-1012700	3311.16	-653031	3311.89	-19912.6
502	3315.76	-887903	3312.14	-590355	3312.87	-21008.6
503	3316.25	-783641	3313.11	-503735	3313.85	-20737.6
504	3316.74	-697979	3314.09	-414525	3314.83	-20035.6
505	3317.22	-627880	3315.07	-335447	3315.81	-19272.6
506	3317.71	-569546	3316.05	-268315	3316.78	-18426.6
507	3318.2	-518675	3317.03	-212112	3317.76	-18166.6
508	3318.69	-474695	3318	-168293	3318.74	-16514.6
509	3319.18	-437940	3318.98	-136546	3319.72	-14310.6
510	3319.67	-405638	3319.96	-114118	3320.7	-12872.6
511	3320.16	-376256	3320.94	-98472.1	3321.68	-11725.6
512	3320.65	-348811	3321.92	-86130.1	3322.65	-11071.6
513	3321.13	-322956	3322.89	-76183.1	3323.63	-11179.6
514	3321.62	-299245	3323.87	-67408.1	3324.61	-12265.6
515	3322.11	-277195	3324.85	-59010.1	3325.59	-11372.6
516	3322.6	-256144	3325.83	-51401.1	3326.57	-10894.6
517	3323.09	-236985	3326.81	-45077.1	3327.54	-11260.6
518	3323.58	-220016	3327.78	-39692.1	3328.52	-11145.6
519	3324.07	-203765	3328.76	-34937.1	3329.5	-10810.6
520	3324.56	-188639	3329.74	-31234.2	3330.48	-9741.61
521	3325.04	-175074	3330.72	-28921.2	3331.46	-9540.61
522	3325.53	-163189	3331.7	-27386.2	3332.44	-10461.6
523	3326.02	-152519	3332.67	-26180.2	3333.41	-10824.6
524	3326.51	-142359	3333.65	-25775.2	3334.39	-9504.61
525	3327	-133451	3334.63	-25838.2	3335.37	-9641.61
526	3327.49	-125317	3335.61	-25904.2	3336.35	-10226.6
527	3327.98	-118210	3336.59	-25728.2	3337.33	-8599.61
528	3328.47	-111798	3337.56	-24844.2	3338.3	-7314.61
529	3328.95	-105907	3338.54	-23461.2	3339.28	-8100.61
530	3329.44	-100986	3339.52	-22146.2	3340.26	-8909.61
531	3329.93	-96862.6	3340.5	-20745.2	3341.24	-8709.61
532	3330.42	-93146.6	3341.48	-19896.2	3342.22	-8085.61
533	3330.91	-89679.6	3342.45	-19072.2	3343.2	-8227.61
534	3331.4	-86829.6	3343.43	-17987.2	3344.17	-8965.61
535	3331.89	-84262.6	3344.41	-17611.2	3345.15	-9162.61
536	3332.38	-81431.6	3345.39	-17083.2	3346.13	-8178.61
537	3332.86	-78423.6	3346.36	-16582.2	3347.11	-7954.61
538	3333.35	-75515.6	3347.34	-16009.2	3348.09	-8424.61
539	3333.84	-72227.6	3348.32	-15087.2	3349.06	-8480.61
540	3334.33	-69076.6	3349.3	-14815.2	3350.04	-7726.61
541	3334.82	-66421.6	3350.28	-14435.2	3351.02	-7570.61
542	3335.31	-64121.6	3351.25	-14604.2	3352	-8289.61
543	3335.8	-61703.6	3352.23	-14685.2	3352.98	-8530.61
544	3336.29	-59161.6	3353.21	-14510.2	3353.96	-8847.61
545	3336.77	-56347.6	3354.19	-14078.2	3354.93	-8837.61
546	3337.26	-53444.6	3355.17	-13876.2	3355.91	-8759.61
547	3337.75	-51333.6	3356.14	-13608.2	3356.89	-9393.61
548	3338.24	-49675.6	3357.12	-13686.2	3357.87	-9818.61
549	3338.73	-48004.6	3358.1	-13945.2	3358.85	-9627.61
550	3339.22	-45772.6	3359.08	-14540.2	3359.82	-9346.61
551	3339.71	-43881.6	3360.06	-15428.2	3360.8	-9423.61
552	3340.2	-42549.6	3361.03	-16007.2	3361.78	-8979.61
553	3340.68	-41368.6	3362.01	-16043.2	3362.76	-8795.61
554	3341.17	-39707.6	3362.99	-15847.2	3363.74	-8420.61
555	3341.66	-38366.6	3363.97	-15608.2	3364.72	-7879.61
556	3342.15	-36837.6	3364.95	-15181.2	3365.69	-7809.61
557	3342.64	-35429.6	3365.92	-14808.2	3366.67	-8420.61
558	3343.13	-34571.6	3366.9	-14646.2	3367.65	-8238.61
559	3343.62	-33188.6	3367.88	-14489.2	3368.63	-8185.61
560	3344.11	-31682.6	3368.86	-14220.2	3369.61	-8614.61
561	3344.59	-30335.6	3369.84	-14289.2	3370.58	-9513.61
562	3345.08	-29136.6	3370.81	-14505.2	3371.56	-9456.61
563	3345.57	-28333.6	3371.79	-14815.2	3372.54	-7984.61
564	3346.06	-27475.6	3372.77	-14988.2	3373.52	-7187.61
565	3346.55	-26000.6	3373.75	-14908.2	3374.5	-7932.61
566	3347.04	-24840.6	3374.73	-14762.2	3375.48	-9651.61
567	3347.53	-24590.6	3375.7	-14647.2	3376.45	-9526.61
568	3348.02	-24230.6	3376.68	-14592.2	3377.43	-8497.61
569	3348.5	-23596.6	3377.66	-14599.2	3378.41	-8698.61
570	3348.99	-22940.6	3378.64	-14526.2	3379.39	-10148.6
571	3349.48	-21752.6	3379.62	-14565.2	3380.37	-11358.6
572	3349.97	-20294.6	3380.59	-15364.2	3381.34	-11402.6
573	3350.46	-19403.6	3381.57	-15700.2	3382.32	-11008.6
574	3350.95	-19264.6	3382.55	-15588.2	3383.3	-10543.6
575	3351.44	-19195.6	3383.53	-15451.2	3384.28	-10663.6
576	3351.93	-18549.6	3384.51	-15388.2	3385.26	-10525.6
577	3352.42	-17743.6	3385.48	-15875.2	3386.24	-10287.6
578	3352.9	-16796.6	3386.46	-16015.2	3387.21	-10513.6
579	3353.39	-14934.6	3387.44	-16495.2	3388.19	-11021.6
580	3353.88	-13733.6	3388.42	-16423.2	3389.17	-11458.6
581	3354.37	-13422.6	3389.4	-16150.2	3390.15	-10530.6
582	3354.86	-12670.6	3390.37	-16132.2	3391.13	-10177.6
583	3355.35	-12216.6	3391.35	-16319.2	3392.1	-10050.6
584	3355.84	-12149.6	3392.33	-16057.2	3393.08	-10212.6
585	3356.32	-12098.6	3393.31	-15683.2	3394.06	-10648.6
586	3356.81	-11709.6	3394.29	-15100.2	3395.04	-10823.6
587	3357.3	-11374.6	3395.26	-15008.2	3396.02	-10679.6
588	3357.79	-11520.6	3396.24	-14613.2	3397	-10059.6
589	3358.28	-11339.6	3397.22	-14337.2	3397.97	-11134.6
590	3358.77	-10282.6	3398.2	-14416.2	3398.95	-11601.6
591	3359.26	-9175.63	3399.17	-14764.2	3399.93	-11678.6
592	3359.75	-9304.63	3400.15	-15141.2	3400.91	-11293.6
593	3360.24	-10327.6	3401.13	-15049.2	3401.89	-11521.6
594	3360.72	-10302.6	3402.11	-14738.2	3402.86	-11590.6
595	3361.21	-9978.63	3403.09	-14165.2	3403.84	-11774.6
596	3361.7	-10272.6	3404.06	-13768.2	3404.82	-12951.6
597	3362.19	-10696.6	3405.04	-13864.2	3405.8	-13612.6
598	3362.68	-10621.6	3406.02	-14281.2	3406.78	-13396.6
599	3363.17	-10404.6	3407	-14818.2	3407.76	-12451.6
600	3363.66	-11118.6	3407.98	-15217.2	3408.73	-12191.6
601	3364.15	-11346.6	3408.95	-15801.2	3409.71	-12104.6
602	3364.63	-10716.6	3409.93	-16085.2	3410.69	-11355.6
603	3365.12	-10255.6	3410.91	-15835.2	3411.67	-10583.6
604	3365.61	-10415.6	3411.89	-15419.2	3412.65	-11576.6
605	3366.1	-10232.6	3412.87	-15412.2	3413.62	-11316.6
606	3366.59	-9416.63	3413.84	-16171.2	3414.6	-10287.6
607	3367.08	-9132.63	3414.82	-16895.2	3415.58	-10001.6
608	3367.57	-9097.63	3415.8	-16978.2	3416.56	-10980.6
609	3368.06	-9226.63	3416.78	-16790.2	3417.54	-12053.6
610	3368.54	-9389.63	3417.76	-16468.2	3418.52	-11668.6
611	3369.03	-9754.63	3418.73	-16188.2	3419.49	-10898.6
612	3369.52	-10066.6	3419.71	-16024.2	3420.47	-11465.6
613	3370.01	-10319.6	3420.69	-15663.2	3421.45	-11722.6
614	3370.5	-10045.6	3421.67	-15251.2	3422.43	-11527.6
615	3370.99	-9831.63	3422.65	-14987.2	3423.41	-11807.6
616	3371.48	-10212.6	3423.62	-14917.2	3424.38	-12418.6
617	3371.97	-10590.6	3424.6	-15427.2	3425.36	-12871.6
618	3372.45	-10856.6	3425.58	-15636.2	3426.34	-11627.6
619	3372.94	-11841.6	3426.56	-15612.2	3427.32	-10466.6
620	3373.43	-13025.6	3427.54	-15403.2	3428.3	-10849.6
621	3373.92	-14385.6	3428.51	-15530.2	3429.28	-10635.6
622	3374.41	-16735.6	3429.49	-15492.2	3430.25	-11824.6
623	3374.9	-18672.6	3430.47	-15133.2	3431.23	-13277.6
624	3375.39	-20511.6	3431.45	-15103.2	3432.21	-13093.6
625	3375.88	-22914.6	3432.43	-15254.2	3433.19	-11576.6
626	3376.36	-24456.6	3433.4	-15267.2	3434.17	-10567.6
627	3376.85	-24666.6	3434.38	-15450.2	3435.14	-11131.6
628	3377.34	-24069.6	3435.36	-15639.2	3436.12	-12492.6
629	3377.83	-23338.6	3436.34	-15515.2	3437.1	-12368.6
630	3378.32	-22591.6	3437.32	-15137.2	3438.08	-11723.6
631	3378.81	-22243.6	3438.29	-15159.2	3439.06	-12461.6
632	3379.3	-21619.6	3439.27	-15287.2	3440.04	-13494.6
633	3379.79	-20528.6	3440.25	-15735.2	3441.01	-13857.6
634	3380.27	-19138.6	3441.23	-16127.2	3441.99	-12809.6
635	3380.76	-17891.6	3442.21	-16173.2	3442.97	-11017.6
636	3381.25	-16911.6	3443.18	-16512.2	3443.95	-11102.6
637	3381.74	-15741.6	3444.16	-16566.2	3444.93	-12667.6
638	3382.23	-14848.6	3445.14	-16096.2	3445.9	-13557.6
639	3382.72	-14609.6	3446.12	-15932.2	3446.88	-13357.6
640	3383.21	-14297.6	3447.1	-15737.2	3447.86	-12771.6
641	3383.7	-13576.6	3448.07	-15578.2	3448.84	-12194.6
642	3384.18	-13078.6	3449.05	-15111.2	3449.82	-12921.6
643	3384.67	-13433.6	3450.03	-15400.2	3450.8	-13391.6
644	3385.16	-13909.6	3451.01	-15993.2	3451.77	-12701.6
645	3385.65	-13083.6	3451.99	-16202.2	3452.75	-11655.6
646	3386.14	-12158.6	3452.96	-16325.2	3453.73	-12080.6
647	3386.63	-11773.6	3453.94	-16782.2	3454.71	-11726.6
648	3387.12	-11379.6	3454.92	-16877.2	3455.69	-11670.6
649	3387.61	-10973.6	3455.9	-16598.2	3456.66	-12864.6
650	3388.09	-11531.6	3456.87	-16869.2	3457.64	-13392.6
651	3388.58	-12074.6	3457.85	-17377.2	3458.62	-13284.6
652	3389.07	-12024.6	3458.83	-17385.2	3459.6	-12451.6
653	3389.56	-11198.6	3459.81	-17105.2	3460.58	-11947.6
654	3390.05	-9582.63	3460.79	-16938.2	3461.56	-12480.6
655	3390.54	-9097.63	3461.76	-16818.2	3462.53	-12679.6
656	3391.03	-9564.63	3462.74	-16780.2	3463.51	-13220.6
657	3391.52	-10064.6	3463.72	-16929.2	3464.49	-13813.6
658	3392	-9828.63	3464.7	-17053.2	3465.47	-13866.6
659	3392.49	-9047.63	3465.68	-17274.2	3466.45	-13422.6
660	3392.98	-7977.63	3466.65	-17314.2	3467.42	-13532.6
661	3393.47	-7462.63	3467.63	-17242.2	3468.4	-13617.6
662	3393.96	-8102.63	3468.61	-17303.2	3469.38	-13509.6
663	3394.45	-8863.63	3469.59	-17582.2	3470.36	-13121.6
664	3394.94	-9174.63	3470.57	-17447.2	3471.34	-12881.6
665	3395.43	-8883.63	3471.54	-17241.2	3472.32	-13096.6
666	3395.91	-8369.63	3472.52	-16508.2	3473.29	-13565.6
667	3396.4	-7976.63	3473.5	-16282.2	3474.27	-13639.6
668	3396.89	-7596.63	3474.48	-16570.2	3475.25	-13791.6
669	3397.38	-7229.63	3475.46	-16989.2	3476.23	-13532.6
670	3397.87	-7551.63	3476.43	-17258.2	3477.21	-14015.6
671	3398.36	-8335.63	3477.41	-17244.2	3478.18	-14377.6
672	3398.85	-8534.63	3478.39	-17060.2	3479.16	-13824.6
673	3399.34	-8290.63	3479.37	-17145.2	3480.14	-13435.6
674	3399.82	-7590.63	3480.35	-17343.2	3481.12	-14205.6
675	3400.31	-7326.63	3481.32	-17118.2	3482.1	-14339.6
676	3400.8	-8041.63	3482.3	-16650.2	3483.08	-13833.6
677	3401.29	-8611.63	3483.28	-16771.2	3484.05	-13809.6
678	3401.78	-8096.63	3484.26	-16994.2	3485.03	-13931.6
679	3402.27	-8371.63	3485.24	-16947.2	3486.01	-14510.6
680	3402.76	-9540.63	3486.21	-16948.2	3486.99	-13888.6
681	3403.25	-10138.6	3487.19	-16938.2	3487.97	-12838.6
682	3403.73	-10197.6	3488.17	-16858.2	3488.94	-12718.6
683	3404.22	-10059.6	3489.15	-16956.2	3489.92	-11495.6
684	3404.71	-9183.63	3490.13	-16841.2	3490.9	-10406.6
685	3405.2	-8879.63	3491.1	-16799.2	3491.88	-11785.6
686	3405.69	-8438.63	3492.08	-16508.2	3492.86	-14333.6
687	3406.18	-8258.63	3493.06	-16435.2	3493.84	-15164.6
688	3406.67	-8811.63	3494.04	-16432.2	3494.81	-13914.6
689	3407.16	-9207.63	3495.02	-16400.2	3495.79	-12216.6
690	3407.64	-8237.63	3495.99	-16725.2	3496.77	-11858.6
691	3408.13	-7344.63	3496.97	-17051.2	3497.75	-11940.6
692	3408.62	-7598.63	3497.95	-16816.2	3498.73	-13057.6
693	3409.11	-8251.63	3498.93	-16547.2	3499.7	-13936.6
694	3409.6	-9037.63	3499.91	-16617.2	3500.68	-15010.6
695	3410.09	-9341.63	3500.88	-17051.2	3501.66	-15807.6
696	3410.58	-8749.63	3501.86	-16989.2	3502.64	-14268.6
697	3411.07	-8386.63	3502.84	-17197.2	3503.62	-12234.6
698	3411.55	-8574.63	3503.82	-17448.2	3504.6	-11913.6
699	3412.04	-8015.63	3504.79	-17291.2	3505.57	-12198.6
700	3412.53	-7655.63	3505.77	-17349.2	3506.55	-12441.6
701	3413.02	-7818.63	3506.75	-17158.2	3507.53	-13529.6
702	3413.51	-7651.63	3507.73	-17098.2	3508.51	-14500.6
703	3414	-7998.63	3508.71	-17246.2	3509.49	-14098.6
704	3414.49	-7851.63	3509.68	-17209.2	3510.46	-14158.6
705	3414.98	-7749.63	3510.66	-17532.2	3511.44	-14650.6
706	3415.46	-8006.63	3511.64	-17855.2	3512.42	-14882.6
707	3415.95	-8119.63	3512.62	-17934.2	3513.4	-14764.6
708	3416.44	-7546.63	3513.6	-17534.2	3514.38	-14051.6
709	3416.93	-7704.63	3514.57	-17080.2	3515.36	-13692.6
710	3417.42	-8687.63	3515.55	-16850.2	3516.33	-14016.6
711	3417.91	-9033.63	3516.53	-16295.2	3517.31	-14410.6
712	3418.4	-8375.63	3517.51	-16133.2	3518.29	-14171.6
713	3418.89	-7861.63	3518.49	-16004.2	3519.27	-13286.6
714	3419.37	-8429.63	3519.46	-16275.2	3520.25	-11900.6
715	3419.86	-9163.63	3520.44	-16075.2	3521.22	-12142.6
716	3420.35	-8636.63	3521.42	-15984.2	3522.2	-14613.6
717	3420.84	-7596.63	3522.4	-16004.2	3523.18	-15751.6
718	3421.33	-7218.63	3523.38	-15830.2	3524.16	-14941.6
719	3421.82	-7617.63	3524.35	-15691.2	3525.14	-13586.6
720	3422.31	-7528.63	3525.33	-15780.2	3526.12	-12926.6
721	3422.8	-7446.63	3526.31	-15813.2	3527.09	-13059.6
722	3423.28	-7634.63	3527.29	-15839.2	3528.07	-13850.6
723	3423.77	-7899.63	3528.27	-15890.2	3529.05	-14394.6
724	3424.26	-7463.63	3529.24	-16437.2	3530.03	-13978.6
725	3424.75	-7004.63	3530.22	-16617.2	3531.01	-13882.6
726	3425.24	-7114.63	3531.2	-16323.2	3531.98	-14116.6
727	3425.73	-6917.63	3532.18	-16054.2	3532.96	-12798.6
728	3426.22	-7021.63	3533.16	-16065.2	3533.94	-13173.6
729	3426.71	-7217.63	3534.13	-16904.2	3534.92	-14338.6
730	3427.2	-7209.63	3535.11	-17289.2	3535.9	-14050.6
731	3427.68	-7089.63	3536.09	-17241.2	3536.88	-14355.6
732	3428.17	-7237.63	3537.07	-16917.2	3537.85	-14696.6
733	3428.66	-6405.63	3538.05	-16439.2	3538.83	-14967.6
734	3429.15	-6023.63	3539.02	-16961.2	3539.81	-14423.6
735	3429.64	-6973.63	3540	-17105.2	3540.79	-13323.6
736	3430.13	-7869.63	3540.98	-17301.2	3541.77	-13479.6
737	3430.62	-8024.63	3541.96	-17654.2	3542.74	-13877.6
738	3431.1	-7029.63	3542.94	-17922.2	3543.72	-15566.6
739	3431.59	-6453.63	3543.91	-17934.2	3544.7	-16537.6
740	3432.08	-7988.63	3544.89	-17913.2	3545.68	-15473.6
741	3432.57	-9073.63	3545.87	-17522.2	3546.66	-14600.6
742	3433.06	-7774.63	3546.85	-17522.2	3547.64	-13990.6
743	3433.55	-6320.63	3547.83	-17789.2	3548.61	-13397.6
744	3434.04	-6648.63	3548.8	-17689.2	3549.59	-13659.6
745	3434.53	-7584.63	3549.78	-17445.2	3550.57	-13874.6
746	3435.02	-8116.63	3550.76	-17613.2	3551.55	-13536.6
747	3435.5	-7951.63	3551.74	-17382.2	3552.53	-14745.6
748	3435.99	-7884.63	3552.72	-16778.2	3553.5	-16324.6
749	3436.48	-8331.63	3553.69	-16451.2	3554.48	-16518.6
750	3436.97	-8646.63	3554.67	-16215.2	3555.46	-16161.6
751	3437.46	-8520.63	3555.65	-16133.2	3556.44	-15226.6
752	3437.95	-8972.63	3556.63	-16552.2	3557.42	-13807.6
753	3438.44	-9421.63	3557.6	-16842.2	3558.4	-12841.6
754	3438.93	-8512.63	3558.58	-16374.2	3559.37	-12100.6
755	3439.41	-7156.63	3559.56	-16151.2	3560.35	-13426.6
756	3439.9	-6809.63	3560.54	-16508.2	3561.33	-14674.6
757	3440.39	-7303.63	3561.52	-16733.2	3562.31	-15089.6
758	3440.88	-7791.63	3562.49	-16475.2	3563.29	-15453.6
759	3441.37	-7598.63	3563.47	-16260.2	3564.26	-15487.6
760	3441.86	-6557.63	3564.45	-16153.2	3565.24	-14729.6
761	3442.35	-6324.63	3565.43	-16372.2	3566.22	-14925.6
762	3442.84	-6165.63	3566.41	-16472.2	3567.2	-16365.6
763	3443.32	-6626.63	3567.38	-16311.2	3568.18	-16423.6
764	3443.81	-7427.63	3568.36	-15777.2	3569.16	-15288.6
765	3444.3	-8245.63	3569.34	-15579.2	3570.13	-14002.6
766	3444.79	-8812.63	3570.32	-16024.2	3571.11	-14380.6
767	3445.28	-8583.63	3571.3	-16024.2	3572.09	-15376.6
768	3445.77	-8228.63	3572.27	-15731.2	3573.07	-15730.6
769	3446.26	-8444.63	3573.25	-15506.2	3574.05	-15426.6
770	3446.75	-8299.63	3574.23	-15342.2	3575.02	-14618.6
771	3447.23	-8055.63	3575.21	-15591.2	3576	-15146.6
772	3447.72	-7596.63	3576.19	-15816.2	3576.98	-14780.6
773	3448.21	-7540.63	3577.16	-16335.2	3577.96	-14085.6
774	3448.7	-7976.63	3578.14	-16524.2	3578.94	-15093.6
775	3449.19	-7947.63	3579.12	-16616.2	3579.92	-15801.6
776	3449.68	-7365.63	3580.1	-16500.2	3580.89	-15621.6
777	3450.17	-6939.63	3581.08	-16176.2	3581.87	-14282.6
778	3450.66	-6959.63	3582.05	-15977.2	3582.85	-14094.6
779	3451.14	-7366.63	3583.03	-15804.2	3583.83	-14560.6
780	3451.63	-7473.63	3584.01	-15941.2	3584.81	-14967.6
781	3452.12	-8194.63	3584.99	-15930.2	3585.78	-14985.6
782	3452.61	-8599.63	3585.97	-15740.2	3586.76	-15132.6
783	3453.1	-9090.63	3586.94	-15510.2	3587.74	-15000.6
784	3453.59	-8929.63	3587.92	-15101.2	3588.72	-14287.6
785	3454.08	-8477.63	3588.9	-15170.2	3589.7	-14014.6
786	3454.57	-8447.63	3589.88	-15398.2	3590.68	-14746.6
787	3455.05	-7856.63	3590.86	-15531.2	3591.65	-15332.6
788	3455.54	-7612.63	3591.83	-15873.2	3592.63	-15921.6
789	3456.03	-8410.63	3592.81	-15859.2	3593.61	-15305.6
790	3456.52	-8663.63	3593.79	-15663.2	3594.59	-14324.6
791	3457.01	-8169.63	3594.77	-14972.2	3595.57	-13565.6
792	3457.5	-7110.63	3595.75	-15123.2	3596.54	-13238.6
793	3457.99	-7530.63	3596.72	-15472.2	3597.52	-14002.6
794	3458.48	-8519.63	3597.7	-15927.2	3598.5	-14345.6
795	3458.96	-8810.63	3598.68	-16094.2	3599.48	-14668.6
796	3459.45	-8237.63	3599.66	-16425.2	3600.46	-14324.6
797	3459.94	-7288.63	3600.64	-16570.2	3601.44	-13103.6
798	3460.43	-6837.63	3601.61	-16355.2	3602.41	-12730.6
799	3460.92	-7430.63	3602.59	-16324.2	3603.39	-13479.6
800	3461.41	-8111.63	3603.57	-16226.2	3604.37	-14915.6
801	3461.9	-8322.63	3604.55	-15963.2	3605.35	-15763.6
802	3462.39	-8274.63	3605.52	-15676.2	3606.33	-14440.6
803	3462.87	-8116.63	3606.5	-15618.2	3607.3	-12915.6
804	3463.36	-7961.63	3607.48	-15562.2	3608.28	-13838.6
805	3463.85	-8237.63	3608.46	-16120.2	3609.26	-14894.6
806	3464.34	-8271.63	3609.44	-16315.2	3610.24	-14835.6
807	3464.83	-7613.63	3610.41	-16299.2	3611.22	-14113.6
808	3465.32	-8227.63	3611.39	-16168.2	3612.2	-13267.6
809	3465.81	-9495.63	3612.37	-16614.2	3613.17	-13626.6
810	3466.3	-9466.63	3613.35	-16844.2	3614.15	-14707.6
811	3466.78	-9095.63	3614.33	-16615.2	3615.13	-14146.6
812	3467.27	-8734.63	3615.3	-16172.2	3616.11	-13194.6
813	3467.76	-8719.63	3616.28	-16029.2	3617.09	-12646.6
814	3468.25	-8798.63	3617.26	-15883.2	3618.06	-13812.6
815	3468.74	-9327.63	3618.24	-15497.2	3619.04	-14869.6
816	3469.23	-9292.63	3619.22	-15308.2	3620.02	-14118.6
817	3469.72	-8214.63	3620.19	-15145.2	3621	-13252.6
818	3470.21	-7962.63	3621.17	-15241.2	3621.98	-13660.6
819	3470.69	-8507.63	3622.15	-14747.2	3622.96	-14579.6
820	3471.18	-8391.63	3623.13	-14365.2	3623.93	-14852.6
821	3471.67	-8532.63	3624.11	-14329.2	3624.91	-14956.6
822	3472.16	-8237.63	3625.08	-14523.2	3625.89	-14929.6
823	3472.65	-7993.63	3626.06	-14644.2	3626.87	-14577.6
824	3473.14	-7573.63	3627.04	-14622.2	3627.85	-14821.6
825	3473.63	-6591.63	3628.02	-14902.2	3628.82	-14457.6
826	3474.12	-6838.63	3629	-15081.2	3629.8	-14380.6
827	3474.6	-7486.63	3629.97	-15001.2	3630.78	-14952.6
828	3475.09	-7720.63	3630.95	-15000.2	3631.76	-14888.6
829	3475.58	-8589.63	3631.93	-15127.2	3632.74	-14026.6
830	3476.07	-8885.63	3632.91	-15028.2	3633.72	-13318.6
831	3476.56	-7733.63	3633.89	-14954.2	3634.69	-12894.6
832	3477.05	-7374.63	3634.86	-15119.2	3635.67	-12973.6
833	3477.54	-8292.63	3635.84	-15358.2	3636.65	-13180.6
834	3478.03	-9102.63	3636.82	-15461.2	3637.63	-13982.6
835	3478.51	-9402.63	3637.8	-15630.2	3638.61	-14687.6
836	3479	-8859.63	3638.78	-15315.2	3639.58	-14958.6
837	3479.49	-8676.63	3639.75	-15189.2	3640.56	-14725.6
838	3479.98	-8751.63	3640.73	-15108.2	3641.54	-14254.6
839	3480.47	-9207.63	3641.71	-14841.2	3642.52	-14797.6
840	3480.96	-9038.63	3642.69	-14736.2	3643.5	-15513.6
841	3481.45	-9186.63	3643.67	-14744.2	3644.48	-16147.6
842	3481.94	-9499.63	3644.64	-14683.2	3645.45	-15269.6
843	3482.42	-9379.63	3645.62	-15006.2	3646.43	-14146.6
844	3482.91	-8778.63	3646.6	-15280.2	3647.41	-13964.6
845	3483.4	-8603.63	3647.58	-15259.2	3648.39	-14004.6
846	3483.89	-9008.63	3648.56	-15440.2	3649.37	-14925.6
847	3484.38	-9030.63	3649.53	-15112.2	3650.34	-15207.6
848	3484.87	-8332.63	3650.51	-14796.2	3651.32	-14522.6
849	3485.36	-8457.63	3651.49	-14562.2	3652.3	-14173.6
850	3485.85	-8248.63	3652.47	-14605.2	3653.28	-13789.6
851	3486.33	-8036.63	3653.45	-14840.2	3654.26	-13857.6
852	3486.82	-7551.63	3654.42	-15130.2	3655.24	-14606.6
853	3487.31	-7896.63	3655.4	-15082.2	3656.21	-14601.6
854	3487.8	-7942.63	3656.38	-14940.2	3657.19	-13825.6
855	3488.29	-7798.63	3657.36	-14674.2	3658.17	-13113.6
856	3488.78	-8075.63	3658.34	-14694.2	3659.15	-13858.6
857	3489.27	-8431.63	3659.31	-14389.2	3660.13	-15145.6
858	3489.76	-8467.63	3660.29	-14244.2	3661.1	-15612.6
859	3490.24	-7454.63	3661.27	-14331.2	3662.08	-14219.6
860	3490.73	-6619.63	3662.25	-14894.2	3663.06	-12545.6
861	3491.22	-6698.63	3663.22	-15113.2	3664.04	-12526.6
862	3491.71	-7285.63	3664.2	-14793.2	3665.02	-13728.6
863	3492.2	-7735.63	3665.18	-14388.2	3666	-14415.6
864	3492.69	-7570.63	3666.16	-14139.2	3666.97	-14365.6
865	3493.18	-7783.63	3667.14	-13930.2	3667.95	-13855.6
866	3493.67	-8040.63	3668.11	-13409.2	3668.93	-14055.6
867	3494.15	-8532.63	3669.09	-13092.2	3669.91	-14309.6
868	3494.64	-8692.63	3670.07	-13141.2	3670.89	-14737.6
869	3495.13	-7734.63	3671.05	-13033.2	3671.86	-14699.6
870	3495.62	-7641.63	3672.03	-13302.2	3672.84	-15381.6
871	3496.11	-7926.63	3673	-13714.2	3673.82	-15916.6
872	3496.6	-8444.63	3673.98	-14047.2	3674.8	-15074.6
873	3497.09	-8651.63	3674.96	-14233.2	3675.78	-13563.6
874	3497.58	-7942.63	3675.94	-14281.2	3676.76	-12389.6
875	3498.06	-7189.63	3676.92	-13911.2	3677.73	-12543.6
876	3498.55	-7329.63	3677.89	-13691.2	3678.71	-14409.6
877	3499.04	-7201.63	3678.87	-13424.2	3679.69	-15277.6
878	3499.53	-7143.63	3679.85	-13093.2	3680.67	-14545.6
879	3500.02	-7516.63	3680.83	-13039.2	3681.65	-14128.6
880	3500.51	-7990.63	3681.81	-13778.2	3682.62	-15074.6
881	3501	-7847.63	3682.78	-14632.2	3683.6	-15395.6
882	3501.49	-6348.63	3683.76	-14517.2	3684.58	-13892.6
883	3501.98	-6100.63	3684.74	-14071.2	3685.56	-12815.6
884	3502.46	-7356.63	3685.72	-13720.2	3686.54	-13655.6
885	3502.95	-8699.63	3686.7	-13470.2	3687.52	-14444.6
886	3503.44	-7678.63	3687.67	-13321.2	3688.49	-14199.6
887	3503.93	-7032.63	3688.65	-13372.2	3689.47	-13481.6
888	3504.42	-7648.63	3689.63	-13505.2	3690.45	-13593.6
889	3504.91	-8529.63	3690.61	-13822.2	3691.43	-14199.6
890	3505.4	-9297.63	3691.59	-13669.2	3692.41	-14123.6
891	3505.89	-9431.63	3692.56	-13779.2	3693.38	-14064.6
892	3506.37	-8795.63	3693.54	-13953.2	3694.36	-13844.6
893	3506.86	-8401.63	3694.52	-14115.2	3695.34	-13850.6
894	3507.35	-8044.63	3695.5	-14037.2	3696.32	-12798.6
895	3507.84	-7498.63	3696.48	-13809.2	3697.3	-12595.6
896	3508.33	-6950.63	3697.45	-13472.2	3698.28	-13742.6
897	3508.82	-7616.63	3698.43	-13101.2	3699.25	-14010.6
898	3509.31	-7921.63	3699.41	-12567.2	3700.23	-14512.6
899	3509.8	-7573.63	3700.39	-12855.2	3701.21	-14056.6
900	3510.28	-7850.63	3701.37	-13016.2	3702.19	-13830.6
901	3510.77	-8108.63	3702.34	-12649.2	3703.17	-12914.6
902	3511.26	-7947.63	3703.32	-12023.2	3704.14	-12413.6
903	3511.75	-7966.63	3704.3	-12021.2	3705.12	-12405.6
904	3512.24	-7977.63	3705.28	-12393.2	3706.1	-13003.6
905	3512.73	-8073.63	3706.26	-12511.2	3707.08	-13569.6
906	3513.22	-7524.63	3707.23	-12885.2	3708.06	-13423.6
907	3513.71	-6847.63	3708.21	-12990.2	3709.03	-14000.6
908	3514.19	-7049.63	3709.19	-12908.2	3710.01	-14714.6
909	3514.68	-8378.63	3710.17	-12982.2	3710.99	-13689.6
910	3515.17	-9671.63	3711.15	-12799.2	3711.97	-11487.6
911	3515.66	-10203.6	3712.12	-12903.2	3712.95	-11184.6
912	3516.15	-9281.63	3713.1	-12669.2	3713.93	-11753.6
913	3516.64	-8488.63	3714.08	-11957.2	3714.9	-13194.6
914	3517.13	-8201.63	3715.06	-11628.2	3715.88	-14745.6
915	3517.62	-7916.63	3716.03	-11540.2	3716.86	-14347.6
916	3518.1	-7470.63	3717.01	-11689.2	3717.84	-13200.6
917	3518.59	-7525.63	3717.99	-11925.2	3718.82	-12324.6
918	3519.08	-7811.63	3718.97	-12010.2	3719.79	-11920.6
919	3519.57	-7998.63	3719.95	-11987.2	3720.77	-13169.6
920	3520.06	-7653.63	3720.92	-11922.2	3721.75	-14494.6
921	3520.55	-7293.63	3721.9	-11968.2	3722.73	-14937.6
922	3521.04	-7589.63	3722.88	-12107.2	3723.71	-14339.6
923	3521.53	-8295.63	3723.86	-12113.2	3724.69	-13174.6
924	3522.01	-8882.63	3724.84	-12349.2	3725.66	-12482.6
925	3522.5	-8551.63	3725.81	-12560.2	3726.64	-12619.6
926	3522.99	-7701.63	3726.79	-12554.2	3727.62	-12282.6
927	3523.48	-7638.63	3727.77	-12506.2	3728.6	-11272.6
928	3523.97	-7807.63	3728.75	-11886.2	3729.58	-12443.6
929	3524.46	-7404.63	3729.73	-11562.2	3730.55	-14088.6
930	3524.95	-7944.63	3730.7	-11514.2	3731.53	-14469.6
931	3525.44	-8992.63	3731.68	-11587.2	3732.51	-14427.6
932	3525.92	-8590.63	3732.66	-11709.2	3733.49	-13029.6
933	3526.41	-7360.63	3733.64	-11776.2	3734.47	-11659.6
934	3526.9	-6789.63	3734.62	-11793.2	3735.45	-11978.6
935	3527.39	-7071.63	3735.59	-12016.2	3736.42	-13129.6
936	3527.88	-7570.63	3736.57	-11997.2	3737.4	-13316.6
937	3528.37	-8122.63	3737.55	-11674.2	3738.38	-13956.6
938	3528.86	-8485.63	3738.53	-11910.2	3739.36	-13599.6
939	3529.35	-7902.63	3739.51	-11956.2	3740.34	-12660.6
940	3529.83	-7695.63	3740.48	-12068.2	3741.31	-12326.6
941	3530.32	-7702.63	3741.46	-11967.2	3742.29	-11694.6
942	3530.81	-8119.63	3742.44	-11769.2	3743.27	-11159.6
943	3531.3	-7796.63	3743.42	-11399.2	3744.25	-12145.6
944	3531.79	-6640.63	3744.4	-10866.2	3745.23	-13422.6
945	3532.28	-6603.63	3745.37	-10829.2	3746.21	-14518.6
946	3532.77	-7421.63	3746.35	-11173.2	3747.18	-13887.6
947	3533.26	-7841.63	3747.33	-11803.2	3748.16	-11968.6
948	3533.74	-7775.63	3748.31	-12163.2	3749.14	-10799.6
949	3534.23	-7119.63	3749.29	-12362.2	3750.12	-10992.6
950	3534.72	-6963.63	3750.26	-12016.2	3751.1	-11193.6
951	3535.21	-7967.63	3751.24	-11688.2	3752.07	-11805.6
952	3535.7	-9015.63	3752.22	-11237.2	3753.05	-11566.6
953	3536.19	-9080.63	3753.2	-11249.2	3754.03	-11168.6
954	3536.68	-7901.63	3754.18	-11534.2	3755.01	-11257.6
955	3537.17	-6398.63	3755.15	-11380.2	3755.99	-11267.6
956	3537.65	-5769.63	3756.13	-11057.2	3756.97	-11999.6
957	3538.14	-6212.63	3757.11	-10980.2	3757.94	-13219.6
958	3538.63	-7602.63	3758.09	-10843.2	3758.92	-13492.6
959	3539.12	-8422.63	3759.07	-11152.2	3759.9	-13267.6
960	3539.61	-8610.63	3760.04	-11685.2	3760.88	-13223.6
961	3540.1	-8207.63	3761.02	-11731.2	3761.86	-12114.6
962	3540.59	-7716.63	3762	-11384.2	3762.83	-11241.6
963	3541.08	-7392.63	3762.98	-11279.2	3763.81	-11269.6
964	3541.56	-7112.63	3763.96	-11098.2	3764.79	-11120.6
965	3542.05	-6792.63	3764.93	-10920.2	3765.77	-11742.6
966	3542.54	-6598.63	3765.91	-10820.2	3766.75	-12988.6
967	3543.03	-6451.63	3766.89	-10789.2	3767.73	-14176.6
968	3543.52	-5622.63	3767.87	-10680.2	3768.7	-13956.6
969	3544.01	-5419.63	3768.84	-10511.2	3769.68	-13230.6
970	3544.5	-5885.63	3769.82	-10365.2	3770.66	-11998.6
971	3544.99	-6007.63	3770.8	-10604.2	3771.64	-10992.6
972	3545.47	-5931.63	3771.78	-10555.2	3772.62	-10866.6
973	3545.96	-6458.63	3772.76	-10613.2	3773.59	-11093.6
974	3546.45	-6893.63	3773.73	-10464.2	3774.57	-11033.6
975	3546.94	-7802.63	3774.71	-10452.2	3775.55	-11953.6
976	3547.43	-8401.63	3775.69	-10613.2	3776.53	-13756.6
977	3547.92	-7650.63	3776.67	-10568.2	3777.51	-13770.6
978	3548.41	-7327.63	3777.65	-10422.2	3778.49	-12484.6
979	3548.9	-7359.63	3778.62	-9907.15	3779.46	-11141.6
980	3549.38	-7965.63	3779.6	-10023.2	3780.44	-11720.6
981	3549.87	-8169.63	3780.58	-10321.2	3781.42	-12923.6
982	3550.36	-8144.63	3781.56	-10214.2	3782.4	-13544.6
983	3550.85	-7475.63	3782.54	-10165.2	3783.38	-13358.6
984	3551.34	-6769.63	3783.51	-10213.2	3784.35	-11717.6
985	3551.83	-7090.63	3784.49	-10181.2	3785.33	-11104.6
986	3552.32	-7728.63	3785.47	-10182.2	3786.31	-11700.6
987	3552.81	-8169.63	3786.45	-10266.2	3787.29	-12861.6
988	3553.29	-8506.63	3787.43	-10554.2	3788.27	-12641.6
989	3553.78	-8178.63	3788.4	-10920.2	3789.25	-11836.6
990	3554.27	-7080.63	3789.38	-10786.2	3790.22	-11999.6
991	3554.76	-6705.63	3790.36	-10553.2	3791.2	-12808.6
992	3555.25	-6915.63	3791.34	-10643.2	3792.18	-12385.6
993	3555.74	-6839.63	3792.32	-10937.2	3793.16	-11268.6
994	3556.23	-6741.63	3793.29	-11064.2	3794.14	-9708.61
995	3556.72	-6490.63	3794.27	-10853.2	3795.11	-8935.61
996	3557.2	-6502.63	3795.25	-10482.2	3796.09	-9611.61
997	3557.69	-6714.63	3796.23	-10469.2	3797.07	-10546.6
998	3558.18	-6673.63	3797.21	-10112.2	3798.05	-10685.6
999	3558.67	-6983.63	3798.18	-9366.15	3799.03	-10942.6
1000	3559.16	-7207.63	3799.16	-9163.15	3800.01	-11275.6
1001	3559.65	-6836.63	3800.14	-9395.15	3800.98	-11858.6
1002	3560.14	-6769.63	3801.12	-9064.15	3801.96	-12526.6
1003	3560.63	-6765.63	3802.1	-8790.15	3802.94	-13360.6
1004	3561.11	-7512.63	3803.07	-8570.15	3803.92	-12621.6
1005	3561.6	-8507.63	3804.05	-8568.15	3804.9	-11558.6
1006	3562.09	-8317.63	3805.03	-8463.15	3805.87	-10930.6
1007	3562.58	-7412.63	3806.01	-8248.15	3806.85	-10607.6
1008	3563.07	-6380.63	3806.99	-8215.15	3807.83	-11078.6
1009	3563.56	-6445.63	3807.96	-8450.15	3808.81	-11124.6
1010	3564.05	-6801.63	3808.94	-8255.15	3809.79	-11344.6
1011	3564.54	-7130.63	3809.92	-8131.15	3810.77	-11345.6
1012	3565.02	-7790.63	3810.9	-8267.15	3811.74	-11288.6
1013	3565.51	-7924.63	3811.88	-8850.15	3812.72	-11836.6
1014	3566	-7567.63	3812.85	-9212.15	3813.7	-12143.6
1015	3566.49	-6869.63	3813.83	-9568.15	3814.68	-11590.6
1016	3566.98	-6546.63	3814.81	-9524.15	3815.66	-11211.6
1017	3567.47	-7268.63	3815.79	-9406.15	3816.63	-10415.6
1018	3567.96	-7795.63	3816.77	-9381.15	3817.61	-9866.61
1019	3568.45	-7438.63	3817.74	-9149.15	3818.59	-10040.6
1020	3568.94	-7434.63	3818.72	-8968.15	3819.57	-11827.6
1021	3569.42	-7548.63	3819.7	-8975.15	3820.55	-12313.6
1022	3569.91	-6967.63	3820.68	-8525.15	3821.53	-10575.6
1023	3570.4	-6800.63	3821.66	-8414.15	3822.5	-8333.61
1024	3570.89	-7728.63	3822.63	-8390.15	3823.48	-8778.61

## Sheet: Fig. 1b
Long Name	2θ	Intensity
Units	°	arb. units
Comments		QW	QGN-1h	QGN-5h
1	10	51	61	58
2	10.02	65	42	57
3	10.04	63	57	67
4	10.06	66	62	51
5	10.08	58	50	43
6	10.1	66	59	43
7	10.12	67	57	46
8	10.14	53	57	47
9	10.16	55	51	64
10	10.18	67	53	54
11	10.2	61	54	47
12	10.22	68	61	64
13	10.24	60	61	47
14	10.26	58	54	58
15	10.28	73	61	54
16	10.3	69	55	58
17	10.32	53	56	60
18	10.34	50	51	57
19	10.36	55	57	53
20	10.38	67	50	48
21	10.4	47	49	61
22	10.42	59	53	62
23	10.44	62	63	44
24	10.46	42	49	47
25	10.48	60	39	55
26	10.5	65	59	45
27	10.52	51	40	48
28	10.54	71	56	63
29	10.56	46	41	40
30	10.58	61	51	55
31	10.6	49	67	51
32	10.62	56	59	68
33	10.64	46	39	50
34	10.66	47	41	64
35	10.68	58	51	45
36	10.7	54	41	46
37	10.72	47	62	54
38	10.74	51	41	55
39	10.76	59	53	63
40	10.78	65	38	42
41	10.8	62	55	57
42	10.82	64	53	42
43	10.84	57	57	40
44	10.86	54	53	52
45	10.88	52	38	59
46	10.9	45	64	40
47	10.92	63	52	57
48	10.94	55	50	41
49	10.96	60	58	51
50	10.98	58	54	46
51	11	63	39	40
52	11.02	59	47	44
53	11.04	58	39	43
54	11.06	59	50	47
55	11.08	41	62	59
56	11.1	60	51	53
57	11.12	48	50	52
58	11.14	61	50	46
59	11.16	47	55	33
60	11.18	46	58	45
61	11.2	54	50	60
62	11.22	43	40	50
63	11.24	59	49	53
64	11.26	47	64	39
65	11.28	62	47	49
66	11.3	49	49	46
67	11.32	46	42	42
68	11.34	51	49	40
69	11.36	64	51	46
70	11.38	57	54	54
71	11.4	60	56	50
72	11.42	56	40	51
73	11.44	60	45	49
74	11.46	56	48	46
75	11.48	50	50	43
76	11.5	40	43	44
77	11.52	54	39	54
78	11.54	79	61	48
79	11.56	47	54	31
80	11.58	46	46	45
81	11.6	44	32	40
82	11.62	55	50	49
83	11.64	53	49	34
84	11.66	48	57	48
85	11.68	56	49	40
86	11.7	48	39	42
87	11.72	50	40	52
88	11.74	41	49	46
89	11.76	39	54	46
90	11.78	43	40	46
91	11.8	46	44	40
92	11.82	38	34	41
93	11.84	39	35	45
94	11.86	47	40	52
95	11.88	50	34	54
96	11.9	37	47	39
97	11.92	48	39	42
98	11.94	41	48	34
99	11.96	50	34	69
100	11.98	57	33	57
101	12	68	39	32
102	12.02	47	52	45
103	12.04	47	43	38
104	12.06	30	36	42
105	12.08	51	34	40
106	12.1	45	38	45
107	12.12	37	40	39
108	12.14	44	34	43
109	12.16	38	54	31
110	12.18	51	43	50
111	12.2	43	44	40
112	12.22	54	50	33
113	12.24	46	36	42
114	12.26	56	43	40
115	12.28	48	43	36
116	12.3	48	42	37
117	12.32	38	51	42
118	12.34	40	39	35
119	12.36	53	28	42
120	12.38	51	47	25
121	12.4	42	41	37
122	12.42	32	38	48
123	12.44	32	39	48
124	12.46	47	51	48
125	12.48	66	45	27
126	12.5	41	26	44
127	12.52	51	40	49
128	12.54	37	31	38
129	12.56	34	40	45
130	12.58	35	34	41
131	12.6	53	41	41
132	12.62	43	42	32
133	12.64	43	40	36
134	12.66	49	37	47
135	12.68	49	29	33
136	12.7	55	45	41
137	12.72	43	49	33
138	12.74	36	39	40
139	12.76	45	41	41
140	12.78	47	34	54
141	12.8	44	26	36
142	12.82	43	30	32
143	12.84	49	31	35
144	12.86	60	63	48
145	12.88	30	47	34
146	12.9	24	53	31
147	12.92	35	37	34
148	12.94	42	35	37
149	12.96	53	39	27
150	12.98	44	33	43
151	13	44	38	42
152	13.02	45	42	32
153	13.04	51	37	38
154	13.06	37	35	33
155	13.08	49	33	44
156	13.1	56	40	36
157	13.12	29	50	35
158	13.14	41	38	36
159	13.16	39	32	34
160	13.18	39	37	29
161	13.2	40	33	40
162	13.22	49	42	48
163	13.24	38	36	39
164	13.26	28	31	30
165	13.28	57	42	27
166	13.3	45	46	29
167	13.32	43	32	36
168	13.34	38	49	41
169	13.36	34	40	37
170	13.38	36	35	32
171	13.4	39	44	33
172	13.42	37	31	37
173	13.44	43	33	44
174	13.46	55	51	36
175	13.48	29	22	44
176	13.5	38	37	35
177	13.52	35	31	33
178	13.54	31	32	22
179	13.56	37	37	38
180	13.58	49	56	30
181	13.6	24	31	34
182	13.62	49	30	32
183	13.64	39	29	30
184	13.66	29	29	32
185	13.68	30	22	48
186	13.7	30	31	38
187	13.72	35	31	34
188	13.74	42	31	33
189	13.76	34	34	31
190	13.78	37	39	42
191	13.8	30	40	28
192	13.82	29	36	32
193	13.84	42	31	29
194	13.86	32	32	35
195	13.88	38	32	31
196	13.9	36	23	35
197	13.92	37	22	38
198	13.94	38	33	28
199	13.96	30	28	37
200	13.98	28	32	26
201	14	37	31	34
202	14.02	36	35	41
203	14.04	49	35	29
204	14.06	29	29	30
205	14.08	29	26	32
206	14.1	33	33	23
207	14.12	34	36	23
208	14.14	33	35	25
209	14.16	49	24	16
210	14.18	22	42	32
211	14.2	28	32	26
212	14.22	22	33	31
213	14.24	40	21	34
214	14.26	24	33	38
215	14.28	29	40	30
216	14.3	44	36	52
217	14.32	26	40	31
218	14.34	36	19	28
219	14.36	36	36	38
220	14.38	20	26	38
221	14.4	43	31	49
222	14.42	34	27	33
223	14.44	27	33	43
224	14.46	33	31	30
225	14.48	39	28	32
226	14.5	34	35	29
227	14.52	24	23	36
228	14.54	30	32	24
229	14.56	31	23	32
230	14.58	40	43	35
231	14.6	32	32	34
232	14.62	41	28	27
233	14.64	34	39	31
234	14.66	35	34	27
235	14.68	23	31	37
236	14.7	33	23	28
237	14.72	35	48	19
238	14.74	38	36	32
239	14.76	30	26	33
240	14.78	39	28	24
241	14.8	29	39	26
242	14.82	28	24	19
243	14.84	37	37	25
244	14.86	34	28	21
245	14.88	35	27	37
246	14.9	26	38	32
247	14.92	41	35	20
248	14.94	38	36	35
249	14.96	32	26	28
250	14.98	31	43	34
251	15	25	30	31
252	15.02	25	26	32
253	15.04	32	41	28
254	15.06	30	33	29
255	15.08	31	30	30
256	15.1	40	33	20
257	15.12	26	25	29
258	15.14	33	28	31
259	15.16	36	26	28
260	15.18	28	21	25
261	15.2	36	28	23
262	15.22	30	30	29
263	15.24	32	32	23
264	15.26	30	36	42
265	15.28	36	35	28
266	15.3	21	21	28
267	15.32	20	30	25
268	15.34	34	26	27
269	15.36	26	30	42
270	15.38	29	33	31
271	15.4	22	28	18
272	15.42	20	22	28
273	15.44	31	29	30
274	15.46	35	28	36
275	15.48	45	37	26
276	15.5	29	37	21
277	15.52	27	21	22
278	15.54	29	27	28
279	15.56	26	35	24
280	15.58	34	35	23
281	15.6	18	32	22
282	15.62	37	26	24
283	15.64	31	35	13
284	15.66	36	37	23
285	15.68	28	24	33
286	15.7	25	36	24
287	15.72	26	24	27
288	15.74	27	36	22
289	15.76	27	26	35
290	15.78	36	20	34
291	15.8	27	26	31
292	15.82	15	35	27
293	15.84	26	32	33
294	15.86	27	23	32
295	15.88	28	39	24
296	15.9	31	35	22
297	15.92	24	22	21
298	15.94	22	28	20
299	15.96	29	28	29
300	15.98	31	34	37
301	16	26	22	24
302	16.02	32	35	27
303	16.04	29	25	23
304	16.06	31	19	32
305	16.08	32	27	30
306	16.1	30	25	25
307	16.12	23	23	26
308	16.14	24	35	29
309	16.16	32	25	22
310	16.18	23	28	14
311	16.2	27	29	17
312	16.22	34	27	31
313	16.24	35	27	31
314	16.26	26	30	29
315	16.28	30	23	26
316	16.3	37	24	26
317	16.32	40	25	16
318	16.34	25	23	34
319	16.36	28	21	19
320	16.38	29	30	28
321	16.4	29	21	22
322	16.42	29	28	26
323	16.44	34	28	22
324	16.46	21	26	30
325	16.48	34	26	24
326	16.5	26	33	19
327	16.52	27	30	19
328	16.54	27	24	22
329	16.56	24	25	20
330	16.58	20	29	22
331	16.6	22	29	19
332	16.62	31	30	30
333	16.64	28	15	14
334	16.66	31	40	25
335	16.68	30	25	19
336	16.7	20	26	18
337	16.72	28	30	26
338	16.74	31	25	30
339	16.76	25	18	26
340	16.78	26	25	16
341	16.8	29	20	22
342	16.82	26	38	19
343	16.84	25	18	20
344	16.86	22	22	27
345	16.88	23	26	35
346	16.9	17	24	23
347	16.92	23	25	16
348	16.94	26	22	24
349	16.96	23	36	17
350	16.98	31	15	23
351	17	24	32	21
352	17.02	31	34	26
353	17.04	30	26	23
354	17.06	18	36	30
355	17.08	17	20	24
356	17.1	33	25	28
357	17.12	18	28	24
358	17.14	20	36	25
359	17.16	21	26	22
360	17.18	21	27	19
361	17.2	19	26	19
362	17.22	32	35	17
363	17.24	29	31	31
364	17.26	35	34	35
365	17.28	21	29	26
366	17.3	28	21	24
367	17.32	22	26	25
368	17.34	25	21	29
369	17.36	27	26	30
370	17.38	32	29	31
371	17.4	28	28	12
372	17.42	25	19	19
373	17.44	25	37	25
374	17.46	26	21	21
375	17.48	21	36	28
376	17.5	24	20	22
377	17.52	31	23	26
378	17.54	30	22	21
379	17.56	37	36	26
380	17.58	33	29	26
381	17.6	30	20	31
382	17.62	23	17	26
383	17.64	27	19	29
384	17.66	16	18	20
385	17.68	38	26	32
386	17.7	33	32	20
387	17.72	17	23	20
388	17.74	26	23	27
389	17.76	28	25	28
390	17.78	21	40	19
391	17.8	26	26	16
392	17.82	33	24	23
393	17.84	19	21	29
394	17.86	16	21	20
395	17.88	23	19	19
396	17.9	23	31	25
397	17.92	20	35	26
398	17.94	36	26	13
399	17.96	29	28	33
400	17.98	30	26	25
401	18	21	32	18
402	18.02	18	24	14
403	18.04	21	27	13
404	18.06	19	29	29
405	18.08	28	23	31
406	18.1	30	25	17
407	18.12	23	23	17
408	18.14	23	27	29
409	18.16	26	12	20
410	18.18	22	26	29
411	18.2	24	17	22
412	18.22	28	32	24
413	18.24	34	19	26
414	18.26	25	27	26
415	18.28	19	27	16
416	18.3	21	16	18
417	18.32	22	23	18
418	18.34	22	32	17
419	18.36	22	25	18
420	18.38	21	21	27
421	18.4	21	29	18
422	18.42	17	22	20
423	18.44	29	17	20
424	18.46	23	25	19
425	18.48	38	24	22
426	18.5	32	17	20
427	18.52	29	23	23
428	18.54	28	17	26
429	18.56	14	35	20
430	18.58	26	22	20
431	18.6	26	31	13
432	18.62	27	31	21
433	18.64	30	27	18
434	18.66	29	31	34
435	18.68	21	27	21
436	18.7	20	29	26
437	18.72	13	19	18
438	18.74	24	26	31
439	18.76	23	28	24
440	18.78	18	29	23
441	18.8	28	23	18
442	18.82	22	32	37
443	18.84	34	24	23
444	18.86	24	22	22
445	18.88	22	21	23
446	18.9	24	26	29
447	18.92	26	28	21
448	18.94	31	24	28
449	18.96	24	21	21
450	18.98	24	25	26
451	19	20	24	17
452	19.02	24	17	11
453	19.04	25	25	23
454	19.06	26	32	20
455	19.08	19	20	18
456	19.1	20	25	21
457	19.12	28	18	19
458	19.14	18	16	27
459	19.16	30	22	17
460	19.18	25	24	16
461	19.2	31	29	27
462	19.22	25	21	32
463	19.24	26	21	19
464	19.26	26	21	15
465	19.28	23	31	26
466	19.3	18	20	39
467	19.32	26	21	17
468	19.34	20	21	16
469	19.36	30	25	16
470	19.38	21	23	30
471	19.4	23	35	15
472	19.42	22	25	28
473	19.44	21	24	29
474	19.46	22	28	12
475	19.48	27	21	22
476	19.5	20	25	10
477	19.52	31	23	37
478	19.54	31	22	22
479	19.56	35	29	31
480	19.58	25	25	25
481	19.6	30	36	33
482	19.62	28	27	22
483	19.64	28	28	18
484	19.66	29	28	27
485	19.68	24	20	27
486	19.7	16	30	19
487	19.72	26	27	25
488	19.74	21	25	30
489	19.76	21	30	29
490	19.78	22	27	31
491	19.8	24	27	25
492	19.82	35	33	26
493	19.84	32	33	27
494	19.86	33	37	28
495	19.88	38	39	32
496	19.9	45	37	42
497	19.92	39	48	33
498	19.94	37	59	48
499	19.96	45	49	53
500	19.98	39	72	69
501	20	35	74	52
502	20.02	39	62	62
503	20.04	45	81	66
504	20.06	49	37	45
505	20.08	40	53	43
506	20.1	33	40	36
507	20.12	36	46	48
508	20.14	33	42	28
509	20.16	30	40	40
510	20.18	31	51	44
511	20.2	40	47	48
512	20.22	32	34	40
513	20.24	24	31	40
514	20.26	33	43	27
515	20.28	39	39	40
516	20.3	30	40	50
517	20.32	28	46	54
518	20.34	36	43	35
519	20.36	44	56	34
520	20.38	41	49	49
521	20.4	37	60	45
522	20.42	30	40	50
523	20.44	50	50	36
524	20.46	48	68	47
525	20.48	41	84	40
526	20.5	47	77	46
527	20.52	48	79	51
528	20.54	59	72	60
529	20.56	55	103	72
530	20.58	76	125	58
531	20.6	87	169	57
532	20.62	110	197	89
533	20.64	112	232	108
534	20.66	161	292	133
535	20.68	245	323	160
536	20.7	318	439	266
537	20.72	444	512	299
538	20.74	566	653	393
539	20.76	719	870	528
540	20.78	854	1274	719
541	20.8	1093	1846	1091
542	20.82	1400	2919	2088
543	20.84	1585	3802	3293
544	20.86	1786	4171	3891
545	20.88	1869	4349	4175
546	20.9	1752	4131	4284
547	20.92	1517	3665	3904
548	20.94	1245	3051	3030
549	20.96	856	1994	2112
550	20.98	481	1346	1442
551	21	325	816	816
552	21.02	156	416	348
553	21.04	109	212	240
554	21.06	95	177	164
555	21.08	83	152	113
556	21.1	88	113	123
557	21.12	67	115	77
558	21.14	63	86	88
559	21.16	51	87	71
560	21.18	42	95	78
561	21.2	56	70	44
562	21.22	44	53	51
563	21.24	37	55	49
564	21.26	33	62	44
565	21.28	37	58	44
566	21.3	42	53	52
567	21.32	31	52	43
568	21.34	31	47	41
569	21.36	28	35	41
570	21.38	34	40	39
571	21.4	29	33	41
572	21.42	35	44	26
573	21.44	34	29	38
574	21.46	30	46	30
575	21.48	27	42	38
576	21.5	27	38	38
577	21.52	23	35	35
578	21.54	33	41	43
579	21.56	28	55	40
580	21.58	33	35	30
581	21.6	33	37	26
582	21.62	30	30	35
583	21.64	22	30	35
584	21.66	26	36	27
585	21.68	28	27	28
586	21.7	27	32	24
587	21.72	20	46	45
588	21.74	32	29	31
589	21.76	27	31	38
590	21.78	25	28	28
591	21.8	37	35	24
592	21.82	17	28	26
593	21.84	30	29	36
594	21.86	28	23	23
595	21.88	23	33	36
596	21.9	29	24	20
597	21.92	30	36	29
598	21.94	26	25	28
599	21.96	37	31	27
600	21.98	22	32	27
601	22	23	27	21
602	22.02	36	39	27
603	22.04	27	29	24
604	22.06	31	23	23
605	22.08	25	30	16
606	22.1	33	25	26
607	22.12	28	27	21
608	22.14	19	28	25
609	22.16	29	27	27
610	22.18	23	16	29
611	22.2	22	24	25
612	22.22	19	28	36
613	22.24	22	25	18
614	22.26	27	25	28
615	22.28	18	30	21
616	22.3	26	30	17
617	22.32	21	22	21
618	22.34	18	15	31
619	22.36	28	27	22
620	22.38	38	31	20
621	22.4	27	26	25
622	22.42	17	37	21
623	22.44	37	23	21
624	22.46	21	21	17
625	22.48	33	21	23
626	22.5	18	29	26
627	22.52	17	30	16
628	22.54	24	39	26
629	22.56	18	21	21
630	22.58	19	23	22
631	22.6	25	22	19
632	22.62	27	20	27
633	22.64	18	29	22
634	22.66	14	32	18
635	22.68	25	15	21
636	22.7	16	23	26
637	22.72	14	25	20
638	22.74	22	20	16
639	22.76	17	24	28
640	22.78	30	24	26
641	22.8	24	27	25
642	22.82	28	26	21
643	22.84	29	21	20
644	22.86	26	17	18
645	22.88	18	28	17
646	22.9	37	26	16
647	22.92	21	20	20
648	22.94	19	27	25
649	22.96	17	23	25
650	22.98	18	33	17
651	23	28	23	23
652	23.02	22	15	13
653	23.04	22	26	27
654	23.06	26	19	31
655	23.08	24	21	11
656	23.1	23	25	20
657	23.12	22	22	18
658	23.14	25	24	23
659	23.16	30	30	18
660	23.18	22	15	19
661	23.2	19	28	18
662	23.22	26	24	17
663	23.24	24	35	24
664	23.26	20	27	25
665	23.28	23	33	23
666	23.3	19	22	14
667	23.32	22	27	17
668	23.34	20	20	22
669	23.36	26	31	24
670	23.38	25	25	21
671	23.4	18	20	28
672	23.42	19	23	30
673	23.44	23	23	10
674	23.46	22	25	25
675	23.48	19	23	19
676	23.5	26	21	19
677	23.52	26	27	19
678	23.54	23	23	20
679	23.56	21	27	25
680	23.58	33	22	26
681	23.6	25	29	20
682	23.62	21	28	28
683	23.64	22	32	22
684	23.66	17	29	23
685	23.68	22	28	19
686	23.7	30	16	31
687	23.72	21	34	21
688	23.74	19	23	21
689	23.76	28	23	19
690	23.78	24	18	16
691	23.8	23	24	25
692	23.82	21	34	28
693	23.84	24	27	21
694	23.86	22	21	20
695	23.88	25	35	30
696	23.9	27	32	24
697	23.92	34	31	29
698	23.94	23	30	28
699	23.96	24	31	30
700	23.98	25	33	21
701	24	37	28	34
702	24.02	30	39	37
703	24.04	30	34	17
704	24.06	25	45	23
705	24.08	41	40	27
706	24.1	26	31	20
707	24.12	28	27	29
708	24.14	24	27	26
709	24.16	24	28	23
710	24.18	24	20	13
711	24.2	22	22	18
712	24.22	28	19	25
713	24.24	27	24	24
714	24.26	18	34	10
715	24.28	22	16	26
716	24.3	17	27	27
717	24.32	16	27	16
718	24.34	17	27	21
719	24.36	29	27	20
720	24.38	28	31	22
721	24.4	29	28	29
722	24.42	25	25	27
723	24.44	20	21	28
724	24.46	21	29	27
725	24.48	25	26	19
726	24.5	20	20	19
727	24.52	21	25	25
728	24.54	17	31	27
729	24.56	29	17	18
730	24.58	29	19	35
731	24.6	26	29	25
732	24.62	21	31	28
733	24.64	25	26	20
734	24.66	33	24	30
735	24.68	25	34	21
736	24.7	19	30	23
737	24.72	38	20	21
738	24.74	26	30	24
739	24.76	30	24	28
740	24.78	31	22	22
741	24.8	34	33	26
742	24.82	34	24	24
743	24.84	26	23	22
744	24.86	29	21	14
745	24.88	28	24	25
746	24.9	36	31	29
747	24.92	31	32	31
748	24.94	25	33	31
749	24.96	37	33	17
750	24.98	37	44	30
751	25	36	29	32
752	25.02	27	30	20
753	25.04	35	35	23
754	25.06	30	44	39
755	25.08	28	26	31
756	25.1	32	33	27
757	25.12	35	28	33
758	25.14	29	38	40
759	25.16	41	31	34
760	25.18	26	53	44
761	25.2	34	50	30
762	25.22	33	41	40
763	25.24	37	49	39
764	25.26	28	42	35
765	25.28	40	44	43
766	25.3	42	54	44
767	25.32	64	50	45
768	25.34	46	70	48
769	25.36	64	77	75
770	25.38	61	56	45
771	25.4	40	89	66
772	25.42	80	121	79
773	25.44	115	125	91
774	25.46	149	161	131
775	25.48	181	214	164
776	25.5	151	231	203
777	25.52	183	211	212
778	25.54	189	233	228
779	25.56	182	238	201
780	25.58	146	212	241
781	25.6	116	160	236
782	25.62	86	141	196
783	25.64	112	120	150
784	25.66	94	122	154
785	25.68	114	127	139
786	25.7	97	115	121
787	25.72	99	121	127
788	25.74	108	128	132
789	25.76	114	138	90
790	25.78	107	120	108
791	25.8	93	105	123
792	25.82	82	100	109
793	25.84	69	114	87
794	25.86	100	112	104
795	25.88	81	97	75
796	25.9	104	113	97
797	25.92	80	122	106
798	25.94	86	105	68
799	25.96	96	134	101
800	25.98	109	138	105
801	26	105	115	121
802	26.02	109	141	92
803	26.04	101	146	111
804	26.06	108	125	103
805	26.08	112	153	94
806	26.1	119	159	122
807	26.12	114	149	104
808	26.14	112	174	124
809	26.16	122	160	122
810	26.18	132	166	120
811	26.2	167	178	125
812	26.22	159	214	132
813	26.24	187	220	141
814	26.26	227	266	188
815	26.28	217	292	177
816	26.3	257	312	234
817	26.32	344	355	253
818	26.34	338	404	273
819	26.36	365	484	304
820	26.38	430	553	369
821	26.4	525	639	429
822	26.42	642	714	449
823	26.44	796	889	505
824	26.46	1056	1051	642
825	26.48	1386	1457	788
826	26.5	1762	1912	924
827	26.52	2317	2740	1269
828	26.54	3084	3994	1690
829	26.56	5027	5975	2855
830	26.58	8504	9980	5812
831	26.6	13273	14351	9677
832	26.62	15761	18387	12010
833	26.64	17209	20249	14805
834	26.66	18147	21728	16777
835	26.68	18568	21658	18037
836	26.7	17080	20389	17831
837	26.72	13281	17182	16792
838	26.74	9436	13039	14488
839	26.76	6877	9379	11413
840	26.78	4874	6701	7654
841	26.8	2459	4197	5573
842	26.82	1205	2256	3859
843	26.84	757	1199	2048
844	26.86	600	901	1084
845	26.88	523	759	769
846	26.9	404	659	597
847	26.92	375	534	497
848	26.94	276	472	456
849	26.96	305	424	350
850	26.98	248	317	325
851	27	225	254	249
852	27.02	196	253	238
853	27.04	175	221	204
854	27.06	170	239	209
855	27.08	177	201	155
856	27.1	144	199	147
857	27.12	121	164	146
858	27.14	131	167	122
859	27.16	133	166	120
860	27.18	123	133	156
861	27.2	103	160	125
862	27.22	135	141	115
863	27.24	102	138	112
864	27.26	110	134	118
865	27.28	121	129	104
866	27.3	99	117	114
867	27.32	97	135	107
868	27.34	98	116	87
869	27.36	95	145	103
870	27.38	87	121	106
871	27.4	102	116	86
872	27.42	89	97	92
873	27.44	72	104	98
874	27.46	75	102	79
875	27.48	81	82	84
876	27.5	71	93	75
877	27.52	62	93	80
878	27.54	80	92	101
879	27.56	76	83	67
880	27.58	75	86	61
881	27.6	69	83	75
882	27.62	69	81	68
883	27.64	72	71	65
884	27.66	60	92	85
885	27.68	62	79	70
886	27.7	55	68	51
887	27.72	69	75	50
888	27.74	71	71	56
889	27.76	49	73	51
890	27.78	46	76	74
891	27.8	68	60	47
892	27.82	61	74	52
893	27.84	38	69	51
894	27.86	46	56	49
895	27.88	54	76	54
896	27.9	67	57	48
897	27.92	45	64	49
898	27.94	46	44	48
899	27.96	36	42	48
900	27.98	55	64	49
901	28	43	42	39
902	28.02	36	57	55
903	28.04	39	52	38
904	28.06	38	39	39
905	28.08	34	39	40
906	28.1	35	37	31
907	28.12	32	57	28
908	28.14	23	47	44
909	28.16	50	42	41
910	28.18	45	50	49
911	28.2	39	41	40
912	28.22	44	40	35
913	28.24	30	30	39
914	28.26	47	39	33
915	28.28	32	34	37
916	28.3	37	34	26
917	28.32	29	33	30
918	28.34	38	42	38
919	28.36	33	36	30
920	28.38	32	44	29
921	28.4	22	31	22
922	28.42	37	32	25
923	28.44	35	34	19
924	28.46	45	34	25
925	28.48	28	39	25
926	28.5	33	30	27
927	28.52	25	18	32
928	28.54	26	28	16
929	28.56	18	28	22
930	28.58	25	36	25
931	28.6	26	38	25
932	28.62	23	25	34
933	28.64	23	31	23
934	28.66	29	25	26
935	28.68	26	27	32
936	28.7	23	23	25
937	28.72	21	29	19
938	28.74	17	41	23
939	28.76	23	24	26
940	28.78	21	25	19
941	28.8	23	32	25
942	28.82	26	32	21
943	28.84	23	21	23
944	28.86	27	23	25
945	28.88	27	25	28
946	28.9	26	21	20
947	28.92	24	30	16
948	28.94	32	36	15
949	28.96	16	31	31
950	28.98	30	34	13
951	29	26	18	23
952	29.02	30	31	32
953	29.04	24	26	23
954	29.06	25	26	17
955	29.08	23	22	28
956	29.1	27	21	23
957	29.12	33	16	24
958	29.14	30	15	21
959	29.16	27	24	24
960	29.18	30	16	17
961	29.2	23	33	31
962	29.22	24	21	16
963	29.24	27	31	20
964	29.26	18	21	18
965	29.28	26	21	21
966	29.3	13	21	21
967	29.32	12	15	14
968	29.34	18	16	16
969	29.36	22	29	20
970	29.38	17	24	18
971	29.4	32	28	28
972	29.42	28	17	23
973	29.44	16	21	16
974	29.46	18	32	20
975	29.48	18	25	21
976	29.5	34	15	22
977	29.52	33	15	24
978	29.54	24	18	28
979	29.56	25	17	24
980	29.58	20	17	16
981	29.6	21	20	20
982	29.62	22	23	32
983	29.64	21	21	29
984	29.66	19	18	14
985	29.68	21	31	30
986	29.7	21	29	22
987	29.72	23	28	20
988	29.74	26	17	20
989	29.76	26	18	17
990	29.78	15	23	13
991	29.8	12	22	21
992	29.82	30	18	24
993	29.84	28	23	14
994	29.86	23	30	23
995	29.88	19	19	17
996	29.9	20	26	28
997	29.92	17	24	19
998	29.94	18	25	18
999	29.96	23	19	21
1000	29.98	21	19	24
1001	30	17	25	33
1002	30.02	29	21	22
1003	30.04	17	24	23
1004	30.06	18	34	24
1005	30.08	27	22	18
1006	30.1	31	22	30
1007	30.12	27	25	22
1008	30.14	25	30	25
1009	30.16	16	29	28
1010	30.18	16	39	13
1011	30.2	26	33	18
1012	30.22	23	17	23
1013	30.24	29	23	20
1014	30.26	23	32	17
1015	30.28	19	22	22
1016	30.3	21	30	16
1017	30.32	19	35	21
1018	30.34	17	24	24
1019	30.36	33	28	24
1020	30.38	24	19	24
1021	30.4	23	33	17
1022	30.42	23	18	21
1023	30.44	20	25	21
1024	30.46	22	25	23
1025	30.48	28	24	21
1026	30.5	28	23	17
1027	30.52	14	15	24
1028	30.54	18	25	21
1029	30.56	22	26	16
1030	30.58	23	18	27
1031	30.6	23	26	19
1032	30.62	27	23	17
1033	30.64	18	29	18
1034	30.66	16	22	13
1035	30.68	29	25	20
1036	30.7	19	30	16
1037	30.72	21	21	18
1038	30.74	17	24	21
1039	30.76	26	29	22
1040	30.78	19	23	13
1041	30.8	16	26	21
1042	30.82	21	21	17
1043	30.84	16	17	20
1044	30.86	27	22	18
1045	30.88	14	19	19
1046	30.9	27	22	20
1047	30.92	27	31	26
1048	30.94	15	25	11
1049	30.96	26	31	20
1050	30.98	28	21	22
1051	31	23	21	16
1052	31.02	20	15	16
1053	31.04	18	21	20
1054	31.06	27	18	27
1055	31.08	17	23	20
1056	31.1	23	24	16
1057	31.12	25	21	22
1058	31.14	20	20	17
1059	31.16	22	22	21
1060	31.18	24	35	29
1061	31.2	28	24	23
1062	31.22	24	21	19
1063	31.24	19	24	23
1064	31.26	20	19	21
1065	31.28	25	29	23
1066	31.3	21	14	22
1067	31.32	18	19	15
1068	31.34	27	24	12
1069	31.36	18	14	19
1070	31.38	13	21	13
1071	31.4	30	28	25
1072	31.42	21	31	23
1073	31.44	18	18	22
1074	31.46	23	24	20
1075	31.48	20	16	22
1076	31.5	12	24	15
1077	31.52	23	22	16
1078	31.54	13	23	24
1079	31.56	20	23	12
1080	31.58	26	23	18
1081	31.6	21	15	21
1082	31.62	21	21	17
1083	31.64	21	18	16
1084	31.66	20	24	24
1085	31.68	23	15	12
1086	31.7	20	23	22
1087	31.72	27	22	24
1088	31.74	21	18	15
1089	31.76	20	21	16
1090	31.78	17	18	13
1091	31.8	26	16	19
1092	31.82	21	14	19
1093	31.84	15	21	7
1094	31.86	19	20	13
1095	31.88	14	20	19
1096	31.9	30	22	19
1097	31.92	23	21	13
1098	31.94	14	22	19
1099	31.96	13	11	29
1100	31.98	29	24	11
1101	32	16	23	21
1102	32.02	20	10	17
1103	32.04	23	22	21
1104	32.06	20	12	14
1105	32.08	21	17	22
1106	32.1	21	25	23
1107	32.12	23	29	15
1108	32.14	25	12	17
1109	32.16	23	22	20
1110	32.18	20	25	20
1111	32.2	21	18	24
1112	32.22	23	26	18
1113	32.24	10	16	14
1114	32.26	14	17	18
1115	32.28	25	22	25
1116	32.3	20	30	19
1117	32.32	17	27	18
1118	32.34	25	19	17
1119	32.36	14	22	20
1120	32.38	19	27	19
1121	32.4	13	22	18
1122	32.42	16	16	20
1123	32.44	17	14	24
1124	32.46	24	23	16
1125	32.48	32	24	17
1126	32.5	16	16	23
1127	32.52	17	19	18
1128	32.54	18	20	28
1129	32.56	18	14	18
1130	32.58	24	20	19
1131	32.6	12	18	19
1132	32.62	18	24	21
1133	32.64	8	15	19
1134	32.66	23	18	19
1135	32.68	25	17	15
1136	32.7	14	24	21
1137	32.72	18	17	14
1138	32.74	23	17	20
1139	32.76	16	22	20
1140	32.78	19	10	16
1141	32.8	18	17	19
1142	32.82	14	25	22
1143	32.84	20	18	14
1144	32.86	20	16	24
1145	32.88	25	19	20
1146	32.9	17	19	15
1147	32.92	18	24	16
1148	32.94	27	9	21
1149	32.96	27	25	16
1150	32.98	20	15	20
1151	33	24	21	22
1152	33.02	13	14	18
1153	33.04	19	22	24
1154	33.06	19	19	13
1155	33.08	21	24	15
1156	33.1	18	15	12
1157	33.12	21	15	18
1158	33.14	19	26	13
1159	33.16	17	23	15
1160	33.18	20	13	28
1161	33.2	26	18	27
1162	33.22	22	24	18
1163	33.24	23	26	17
1164	33.26	22	20	15
1165	33.28	18	17	18
1166	33.3	14	14	24
1167	33.32	20	20	14
1168	33.34	23	14	24
1169	33.36	18	22	20
1170	33.38	13	22	13
1171	33.4	12	23	19
1172	33.42	27	21	18
1173	33.44	23	16	12
1174	33.46	15	22	21
1175	33.48	24	25	6
1176	33.5	19	20	19
1177	33.52	19	31	22
1178	33.54	23	18	16
1179	33.56	11	21	28
1180	33.58	25	18	30
1181	33.6	19	24	13
1182	33.62	26	20	19
1183	33.64	19	21	14
1184	33.66	14	18	23
1185	33.68	17	19	17
1186	33.7	16	13	21
1187	33.72	30	24	12
1188	33.74	23	16	21
1189	33.76	24	18	18
1190	33.78	16	22	19
1191	33.8	17	20	23
1192	33.82	22	26	25
1193	33.84	27	29	21
1194	33.86	27	13	19
1195	33.88	22	24	11
1196	33.9	24	21	16
1197	33.92	17	12	15
1198	33.94	21	27	17
1199	33.96	19	11	17
1200	33.98	18	21	12
1201	34	15	21	21
1202	34.02	25	14	19
1203	34.04	27	19	16
1204	34.06	12	22	18
1205	34.08	19	14	20
1206	34.1	22	17	21
1207	34.12	21	20	14
1208	34.14	16	25	17
1209	34.16	17	19	12
1210	34.18	15	25	19
1211	34.2	27	23	15
1212	34.22	14	27	19
1213	34.24	17	16	20
1214	34.26	22	21	13
1215	34.28	20	19	20
1216	34.3	13	19	9
1217	34.32	13	23	28
1218	34.34	23	15	20
1219	34.36	16	24	18
1220	34.38	10	24	13
1221	34.4	16	18	25
1222	34.42	16	21	19
1223	34.44	20	15	16
1224	34.46	24	22	17
1225	34.48	26	17	21
1226	34.5	19	15	20
1227	34.52	19	17	20
1228	34.54	15	20	7
1229	34.56	16	16	21
1230	34.58	15	16	27
1231	34.6	17	25	14
1232	34.62	24	22	14
1233	34.64	15	25	18
1234	34.66	24	21	15
1235	34.68	19	19	26
1236	34.7	26	16	20
1237	34.72	24	20	19
1238	34.74	21	19	26
1239	34.76	21	27	20
1240	34.78	20	24	26
1241	34.8	18	17	19
1242	34.82	19	24	32
1243	34.84	24	28	31
1244	34.86	19	16	19
1245	34.88	18	16	13
1246	34.9	24	22	19
1247	34.92	31	27	28
1248	34.94	27	25	28
1249	34.96	37	36	20
1250	34.98	26	28	22
1251	35	26	33	30
1252	35.02	31	21	23
1253	35.04	31	22	22
1254	35.06	27	14	27
1255	35.08	24	28	23
1256	35.1	24	30	25
1257	35.12	19	24	18
1258	35.14	27	22	27
1259	35.16	25	20	17
1260	35.18	26	31	14
1261	35.2	27	21	27
1262	35.22	20	25	13
1263	35.24	27	36	18
1264	35.26	25	16	16
1265	35.28	22	21	13
1266	35.3	16	22	19
1267	35.32	12	23	23
1268	35.34	19	18	9
1269	35.36	17	10	23
1270	35.38	13	29	18
1271	35.4	17	19	20
1272	35.42	15	24	22
1273	35.44	20	32	15
1274	35.46	22	17	15
1275	35.48	31	23	17
1276	35.5	24	16	20
1277	35.52	23	20	25
1278	35.54	20	27	20
1279	35.56	29	25	22
1280	35.58	24	22	16
1281	35.6	14	25	16
1282	35.62	17	23	21
1283	35.64	16	22	16
1284	35.66	17	19	20
1285	35.68	26	24	24
1286	35.7	29	26	14
1287	35.72	22	20	20
1288	35.74	25	26	27
1289	35.76	24	21	19
1290	35.78	23	25	19
1291	35.8	19	33	16
1292	35.82	20	21	26
1293	35.84	23	22	21
1294	35.86	20	19	17
1295	35.88	13	21	16
1296	35.9	25	22	21
1297	35.92	24	25	25
1298	35.94	27	21	18
1299	35.96	30	28	13
1300	35.98	30	25	27
1301	36	28	30	17
1302	36.02	21	31	22
1303	36.04	34	30	28
1304	36.06	30	27	30
1305	36.08	36	32	14
1306	36.1	23	23	19
1307	36.12	31	30	21
1308	36.14	34	23	19
1309	36.16	27	27	16
1310	36.18	27	39	28
1311	36.2	24	49	26
1312	36.22	34	37	28
1313	36.24	41	39	25
1314	36.26	50	36	25
1315	36.28	49	53	30
1316	36.3	45	38	34
1317	36.32	58	55	31
1318	36.34	59	46	39
1319	36.36	74	70	36
1320	36.38	108	94	49
1321	36.4	106	111	56
1322	36.42	134	134	70
1323	36.44	162	178	82
1324	36.46	220	211	109
1325	36.48	472	429	163
1326	36.5	1108	632	146
1327	36.52	1322	860	200
1328	36.54	1312	1084	325
1329	36.56	1337	1096	354
1330	36.58	1313	1186	409
1331	36.6	1342	1172	402
1332	36.62	1122	1075	426
1333	36.64	779	785	378
1334	36.66	626	643	341
1335	36.68	575	532	233
1336	36.7	458	415	203
1337	36.72	252	311	168
1338	36.74	116	171	139
1339	36.76	104	110	98
1340	36.78	61	76	76
1341	36.8	56	69	51
1342	36.82	51	69	41
1343	36.84	49	51	33
1344	36.86	28	54	43
1345	36.88	32	47	34
1346	36.9	40	53	34
1347	36.92	31	32	23
1348	36.94	30	39	21
1349	36.96	33	26	36
1350	36.98	31	36	25
1351	37	35	42	17
1352	37.02	36	34	26
1353	37.04	26	30	23
1354	37.06	28	26	23
1355	37.08	25	34	21
1356	37.1	35	23	11
1357	37.12	27	33	24
1358	37.14	24	34	19
1359	37.16	22	24	19
1360	37.18	25	32	20
1361	37.2	21	30	23
1362	37.22	29	26	26
1363	37.24	23	30	25
1364	37.26	28	17	19
1365	37.28	18	28	20
1366	37.3	27	26	27
1367	37.32	22	28	23
1368	37.34	28	26	15
1369	37.36	28	26	28
1370	37.38	29	22	25
1371	37.4	23	26	18
1372	37.42	22	24	20
1373	37.44	32	24	26
1374	37.46	26	21	15
1375	37.48	34	29	17
1376	37.5	33	37	22
1377	37.52	24	15	20
1378	37.54	27	29	19
1379	37.56	21	33	16
1380	37.58	16	19	28
1381	37.6	23	19	24
1382	37.62	21	27	24
1383	37.64	26	38	25
1384	37.66	28	40	22
1385	37.68	25	37	22
1386	37.7	30	32	37
1387	37.72	25	29	33
1388	37.74	35	42	25
1389	37.76	33	39	25
1390	37.78	22	34	21
1391	37.8	22	38	23
1392	37.82	26	29	26
1393	37.84	28	30	28
1394	37.86	30	23	28
1395	37.88	32	33	19
1396	37.9	31	26	28
1397	37.92	26	31	27
1398	37.94	29	38	22
1399	37.96	27	26	16
1400	37.98	24	28	16
1401	38	15	27	24
1402	38.02	24	29	17
1403	38.04	30	22	21
1404	38.06	34	33	20
1405	38.08	26	24	20
1406	38.1	17	30	15
1407	38.12	19	19	15
1408	38.14	30	26	28
1409	38.16	34	22	24
1410	38.18	29	31	19
1411	38.2	27	31	19
1412	38.22	21	26	26
1413	38.24	26	21	33
1414	38.26	19	24	23
1415	38.28	32	22	15
1416	38.3	28	24	18
1417	38.32	35	18	21
1418	38.34	29	22	17
1419	38.36	32	28	19
1420	38.38	23	24	14
1421	38.4	22	22	17
1422	38.42	22	34	18
1423	38.44	35	27	11
1424	38.46	25	27	22
1425	38.48	33	27	30
1426	38.5	17	29	19
1427	38.52	34	31	17
1428	38.54	31	37	24
1429	38.56	28	31	22
1430	38.58	26	30	20
1431	38.6	31	26	26
1432	38.62	35	34	21
1433	38.64	22	29	22
1434	38.66	34	32	27
1435	38.68	30	29	18
1436	38.7	28	20	13
1437	38.72	25	23	29
1438	38.74	25	20	22
1439	38.76	43	28	21
1440	38.78	22	25	27
1441	38.8	32	28	24
1442	38.82	31	20	24
1443	38.84	29	25	23
1444	38.86	32	34	30
1445	38.88	22	25	29
1446	38.9	29	35	19
1447	38.92	16	44	28
1448	38.94	30	38	24
1449	38.96	39	27	20
1450	38.98	22	26	29
1451	39	27	31	20
1452	39.02	28	25	25
1453	39.04	33	26	23
1454	39.06	25	31	28
1455	39.08	30	46	21
1456	39.1	33	26	35
1457	39.12	28	43	23
1458	39.14	38	29	20
1459	39.16	43	31	25
1460	39.18	40	41	31
1461	39.2	34	40	30
1462	39.22	36	40	26
1463	39.24	50	45	40
1464	39.26	52	51	38
1465	39.28	60	71	45
1466	39.3	56	90	52
1467	39.32	83	84	65
1468	39.34	95	110	81
1469	39.36	138	174	83
1470	39.38	267	232	139
1471	39.4	509	373	170
1472	39.42	708	662	243
1473	39.44	787	993	402
1474	39.46	714	1252	500
1475	39.48	795	1210	570
1476	39.5	754	1097	625
1477	39.52	879	1107	661
1478	39.54	820	1100	729
1479	39.56	583	1066	689
1480	39.58	497	806	479
1481	39.6	422	604	378
1482	39.62	380	512	339
1483	39.64	258	409	327
1484	39.66	181	261	274
1485	39.68	111	186	218
1486	39.7	73	98	101
1487	39.72	68	64	50
1488	39.74	62	57	41
1489	39.76	50	56	33
1490	39.78	48	58	30
1491	39.8	33	41	34
1492	39.82	42	42	29
1493	39.84	26	47	28
1494	39.86	38	41	34
1495	39.88	40	51	30
1496	39.9	26	39	28
1497	39.92	36	27	26
1498	39.94	38	38	26
1499	39.96	41	43	28
1500	39.98	44	36	30
1501	40	43	48	26
1502	40.02	33	42	27
1503	40.04	43	45	26
1504	40.06	41	55	21
1505	40.08	48	44	40
1506	40.1	57	57	34
1507	40.12	55	55	35
1508	40.14	77	67	48
1509	40.16	86	91	35
1510	40.18	106	95	47
1511	40.2	144	146	57
1512	40.22	258	223	79
1513	40.24	386	425	122
1514	40.26	633	479	210
1515	40.28	766	581	310
1516	40.3	809	624	313
1517	40.32	897	716	290
1518	40.34	973	672	285
1519	40.36	894	651	258
1520	40.38	758	548	282
1521	40.4	576	432	242
1522	40.42	501	352	161
1523	40.44	455	336	133
1524	40.46	400	279	126
1525	40.48	291	193	106
1526	40.5	161	119	88
1527	40.52	83	80	66
1528	40.54	65	70	56
1529	40.56	61	63	34
1530	40.58	65	51	37
1531	40.6	61	61	33
1532	40.62	53	49	36
1533	40.64	34	50	26
1534	40.66	49	54	25
1535	40.68	54	30	27
1536	40.7	40	36	26
1537	40.72	34	31	31
1538	40.74	41	34	24
1539	40.76	28	25	20
1540	40.78	13	25	19
1541	40.8	33	31	17
1542	40.82	37	31	25
1543	40.84	27	32	32
1544	40.86	28	25	25
1545	40.88	23	30	24
1546	40.9	28	35	18
1547	40.92	32	28	23
1548	40.94	30	30	28
1549	40.96	23	26	26
1550	40.98	33	32	23
1551	41	33	39	31
1552	41.02	26	30	27
1553	41.04	32	34	29
1554	41.06	23	36	31
1555	41.08	23	30	18
1556	41.1	29	34	30
1557	41.12	30	29	23
1558	41.14	23	30	21
1559	41.16	25	26	21
1560	41.18	32	27	25
1561	41.2	22	38	25
1562	41.22	26	20	23
1563	41.24	20	34	24
1564	41.26	17	24	28
1565	41.28	30	42	18
1566	41.3	30	25	22
1567	41.32	28	27	22
1568	41.34	22	25	21
1569	41.36	20	19	17
1570	41.38	26	28	23
1571	41.4	17	25	20
1572	41.42	28	30	17
1573	41.44	29	30	21
1574	41.46	29	22	26
1575	41.48	25	27	17
1576	41.5	38	25	26
1577	41.52	24	27	33
1578	41.54	32	24	24
1579	41.56	26	33	15
1580	41.58	24	29	25
1581	41.6	27	37	18
1582	41.62	21	28	18
1583	41.64	29	34	11
1584	41.66	24	22	23
1585	41.68	22	15	25
1586	41.7	21	29	21
1587	41.72	25	27	20
1588	41.74	24	29	20
1589	41.76	15	20	16
1590	41.78	17	34	26
1591	41.8	17	27	26
1592	41.82	15	35	23
1593	41.84	24	25	29
1594	41.86	33	31	35
1595	41.88	31	28	28
1596	41.9	26	27	22
1597	41.92	27	29	15
1598	41.94	21	36	24
1599	41.96	24	32	20
1600	41.98	34	32	16
1601	42	26	34	22
1602	42.02	30	31	19
1603	42.04	37	33	27
1604	42.06	35	40	26
1605	42.08	27	31	19
1606	42.1	26	38	26
1607	42.12	31	38	25
1608	42.14	33	35	16
1609	42.16	29	33	19
1610	42.18	30	54	16
1611	42.2	25	45	27
1612	42.22	24	60	35
1613	42.24	35	69	28
1614	42.26	39	55	30
1615	42.28	44	75	41
1616	42.3	56	96	39
1617	42.32	65	133	54
1618	42.34	78	180	88
1619	42.36	81	282	126
1620	42.38	147	537	138
1621	42.4	267	827	193
1622	42.42	384	1183	310
1623	42.44	464	1225	284
1624	42.46	432	1202	363
1625	42.48	465	1145	377
1626	42.5	452	1148	416
1627	42.52	419	1030	409
1628	42.54	368	972	365
1629	42.56	301	825	311
1630	42.58	247	645	247
1631	42.6	237	543	168
1632	42.62	184	459	160
1633	42.64	151	316	155
1634	42.66	85	211	110
1635	42.68	48	127	65
1636	42.7	39	82	46
1637	42.72	41	58	41
1638	42.74	29	48	35
1639	42.76	40	40	34
1640	42.78	38	47	21
1641	42.8	43	49	24
1642	42.82	18	39	25
1643	42.84	25	37	28
1644	42.86	31	34	27
1645	42.88	19	24	30
1646	42.9	27	31	22
1647	42.92	23	40	33
1648	42.94	13	31	21
1649	42.96	24	27	19
1650	42.98	34	39	17
1651	43	18	29	19
1652	43.02	22	25	29
1653	43.04	23	31	14
1654	43.06	14	30	23
1655	43.08	25	26	30
1656	43.1	23	22	18
1657	43.12	18	30	17
1658	43.14	25	30	18
1659	43.16	27	18	25
1660	43.18	35	27	19
1661	43.2	21	27	23
1662	43.22	25	24	17
1663	43.24	18	29	25
1664	43.26	29	31	22
1665	43.28	22	22	19
1666	43.3	19	23	23
1667	43.32	29	23	23
1668	43.34	22	23	18
1669	43.36	25	25	23
1670	43.38	25	19	26
1671	43.4	35	28	20
1672	43.42	18	22	18
1673	43.44	28	31	21
1674	43.46	16	30	18
1675	43.48	22	24	20
1676	43.5	20	26	22
1677	43.52	20	20	14
1678	43.54	28	27	14
1679	43.56	17	21	18
1680	43.58	22	16	17
1681	43.6	18	28	15
1682	43.62	23	18	17
1683	43.64	21	11	23
1684	43.66	20	27	22
1685	43.68	18	33	19
1686	43.7	32	24	17
1687	43.72	19	29	27
1688	43.74	17	21	24
1689	43.76	25	21	23
1690	43.78	10	19	29
1691	43.8	31	29	31
1692	43.82	22	35	33
1693	43.84	27	29	24
1694	43.86	13	46	27
1695	43.88	15	29	22
1696	43.9	27	21	18
1697	43.92	22	16	29
1698	43.94	22	15	24
1699	43.96	22	33	21
1700	43.98	19	15	19
1701	44	32	33	20
1702	44.02	28	28	13
1703	44.04	20	27	20
1704	44.06	11	18	23
1705	44.08	27	18	27
1706	44.1	24	24	10
1707	44.12	29	20	25
1708	44.14	8	23	21
1709	44.16	17	27	21
1710	44.18	18	20	28
1711	44.2	21	19	31
1712	44.22	24	29	21
1713	44.24	30	14	24
1714	44.26	26	24	16
1715	44.28	16	31	13
1716	44.3	15	22	12
1717	44.32	24	20	19
1718	44.34	22	19	16
1719	44.36	24	22	19
1720	44.38	26	17	27
1721	44.4	20	26	17
1722	44.42	32	26	14
1723	44.44	24	19	21
1724	44.46	27	26	19
1725	44.48	17	32	25
1726	44.5	19	31	17
1727	44.52	22	29	23
1728	44.54	12	30	26
1729	44.56	24	23	26
1730	44.58	16	17	20
1731	44.6	32	27	24
1732	44.62	24	28	26
1733	44.64	23	23	21
1734	44.66	20	25	15
1735	44.68	31	24	22
1736	44.7	25	25	20
1737	44.72	26	35	14
1738	44.74	23	30	22
1739	44.76	25	22	24
1740	44.78	20	26	18
1741	44.8	19	25	26
1742	44.82	30	18	25
1743	44.84	12	23	18
1744	44.86	13	29	23
1745	44.88	31	23	26
1746	44.9	25	27	25
1747	44.92	13	20	17
1748	44.94	23	33	28
1749	44.96	25	14	17
1750	44.98	15	32	23
1751	45	20	14	26
1752	45.02	16	21	21
1753	45.04	18	20	21
1754	45.06	20	23	25
1755	45.08	11	24	15
1756	45.1	27	21	28
1757	45.12	25	23	17
1758	45.14	20	23	15
1759	45.16	20	24	20
1760	45.18	28	25	21
1761	45.2	24	27	22
1762	45.22	20	23	16
1763	45.24	17	22	25
1764	45.26	28	28	18
1765	45.28	23	32	23
1766	45.3	25	22	15
1767	45.32	25	16	29
1768	45.34	21	15	23
1769	45.36	26	23	27
1770	45.38	21	24	26
1771	45.4	25	33	20
1772	45.42	25	48	22
1773	45.44	25	28	25
1774	45.46	32	30	26
1775	45.48	34	32	33
1776	45.5	34	35	31
1777	45.52	37	47	25
1778	45.54	25	39	32
1779	45.56	32	37	31
1780	45.58	48	50	28
1781	45.6	37	58	38
1782	45.62	47	58	30
1783	45.64	43	69	39
1784	45.66	62	76	54
1785	45.68	83	119	60
1786	45.7	109	135	83
1787	45.72	175	215	136
1788	45.74	318	345	257
1789	45.76	619	469	467
1790	45.78	776	589	585
1791	45.8	888	710	681
1792	45.82	823	781	673
1793	45.84	817	747	607
1794	45.86	646	735	556
1795	45.88	665	585	570
1796	45.9	535	456	502
1797	45.92	537	428	398
1798	45.94	464	360	331
1799	45.96	400	334	334
1800	45.98	289	295	257
1801	46	191	215	166
1802	46.02	111	115	104
1803	46.04	72	68	78
1804	46.06	55	51	51
1805	46.08	49	53	34
1806	46.1	34	40	38
1807	46.12	32	38	39
1808	46.14	42	43	32
1809	46.16	37	35	27
1810	46.18	27	28	32
1811	46.2	36	32	32
1812	46.22	22	27	25
1813	46.24	23	28	26
1814	46.26	27	31	29
1815	46.28	29	35	26
1816	46.3	21	26	28
1817	46.32	21	18	19
1818	46.34	35	26	25
1819	46.36	21	25	18
1820	46.38	22	10	27
1821	46.4	42	25	33
1822	46.42	21	23	25
1823	46.44	20	20	19
1824	46.46	27	26	23
1825	46.48	17	18	31
1826	46.5	17	24	28
1827	46.52	19	23	21
1828	46.54	23	35	20
1829	46.56	32	22	26
1830	46.58	17	23	28
1831	46.6	32	14	18
1832	46.62	25	27	23
1833	46.64	19	19	25
1834	46.66	25	24	23
1835	46.68	19	20	17
1836	46.7	18	26	17
1837	46.72	15	25	24
1838	46.74	20	19	28
1839	46.76	22	28	17
1840	46.78	28	24	17
1841	46.8	9	23	24
1842	46.82	24	21	28
1843	46.84	26	20	16
1844	46.86	35	23	18
1845	46.88	25	27	21
1846	46.9	26	29	15
1847	46.92	20	17	18
1848	46.94	20	17	21
1849	46.96	16	16	23
1850	46.98	23	22	25
1851	47	24	33	19
1852	47.02	17	26	23
1853	47.04	18	16	30
1854	47.06	22	17	16
1855	47.08	13	14	23
1856	47.1	22	30	24
1857	47.12	31	21	20
1858	47.14	19	27	20
1859	47.16	19	33	13
1860	47.18	23	35	15
1861	47.2	14	21	13
1862	47.22	14	21	20
1863	47.24	14	32	26
1864	47.26	11	27	14
1865	47.28	23	25	21
1866	47.3	31	23	18
1867	47.32	29	28	23
1868	47.34	11	20	21
1869	47.36	24	19	20
1870	47.38	22	30	22
1871	47.4	20	18	18
1872	47.42	16	23	15
1873	47.44	13	18	17
1874	47.46	24	24	22
1875	47.48	12	23	29
1876	47.5	15	20	20
1877	47.52	19	23	20
1878	47.54	18	27	24
1879	47.56	15	28	19
1880	47.58	18	26	17
1881	47.6	11	16	24
1882	47.62	18	24	23
1883	47.64	28	19	24
1884	47.66	24	21	15
1885	47.68	26	24	22
1886	47.7	18	27	16
1887	47.72	25	29	20
1888	47.74	24	22	19
1889	47.76	24	32	15
1890	47.78	17	26	23
1891	47.8	27	28	24
1892	47.82	17	32	26
1893	47.84	33	40	31
1894	47.86	41	37	26
1895	47.88	36	34	18
1896	47.9	51	28	15
1897	47.92	38	44	25
1898	47.94	49	46	22
1899	47.96	59	36	29
1900	47.98	32	37	38
1901	48	33	40	21
1902	48.02	29	38	28
1903	48.04	22	31	18
1904	48.06	31	24	24
1905	48.08	18	38	19
1906	48.1	25	20	24
1907	48.12	28	27	13
1908	48.14	23	22	24
1909	48.16	33	24	27
1910	48.18	27	22	17
1911	48.2	21	24	18
1912	48.22	21	29	20
1913	48.24	24	27	18
1914	48.26	32	24	17
1915	48.28	27	27	15
1916	48.3	37	34	24
1917	48.32	28	36	21
1918	48.34	30	23	22
1919	48.36	33	23	18
1920	48.38	27	30	11
1921	48.4	13	26	24
1922	48.42	14	23	19
1923	48.44	29	28	12
1924	48.46	23	23	17
1925	48.48	23	21	29
1926	48.5	26	33	11
1927	48.52	21	26	14
1928	48.54	24	21	22
1929	48.56	29	24	22
1930	48.58	24	20	26
1931	48.6	23	21	25
1932	48.62	20	28	26
1933	48.64	22	26	16
1934	48.66	20	22	16
1935	48.68	42	26	24
1936	48.7	25	26	14
1937	48.72	22	35	25
1938	48.74	27	27	20
1939	48.76	26	30	17
1940	48.78	29	22	17
1941	48.8	30	21	15
1942	48.82	28	21	23
1943	48.84	27	36	27
1944	48.86	22	26	19
1945	48.88	19	20	27
1946	48.9	30	30	23
1947	48.92	20	36	26
1948	48.94	19	29	24
1949	48.96	27	21	23
1950	48.98	29	24	32
1951	49	20	46	9
1952	49.02	21	26	19
1953	49.04	26	27	17
1954	49.06	27	29	18
1955	49.08	21	36	22
1956	49.1	25	34	17
1957	49.12	26	31	21
1958	49.14	22	29	19
1959	49.16	36	26	23
1960	49.18	29	35	31
1961	49.2	32	32	36
1962	49.22	38	31	21
1963	49.24	25	29	26
1964	49.26	38	22	27
1965	49.28	23	24	23
1966	49.3	29	31	24
1967	49.32	37	30	21
1968	49.34	28	32	17
1969	49.36	32	21	22
1970	49.38	31	38	27
1971	49.4	23	29	20
1972	49.42	32	33	22
1973	49.44	24	39	35
1974	49.46	36	31	32
1975	49.48	32	45	30
1976	49.5	29	35	19
1977	49.52	32	31	26
1978	49.54	26	31	26
1979	49.56	36	32	19
1980	49.58	33	36	26
1981	49.6	31	48	25
1982	49.62	37	32	30
1983	49.64	41	32	36
1984	49.66	32	61	16
1985	49.68	39	43	27
1986	49.7	40	47	18
1987	49.72	51	51	27
1988	49.74	36	44	17
1989	49.76	52	52	31
1990	49.78	63	61	27
1991	49.8	44	66	36
1992	49.82	55	98	41
1993	49.84	69	102	44
1994	49.86	94	88	51
1995	49.88	96	94	54
1996	49.9	116	125	53
1997	49.92	131	128	55
[truncated: 1,504 more rows]

## Sheet: Fig. 2a 
Long Name	Time	Cumulative ·OH				Time	H2O2 concentration
Units	min	μM				min	μM
Comments		Experiment 1	Experiment 2	Mean	STDEV		Experiment 1	Experiment 2	Mean	STDEV
1	0	0.000113931	0.00116073	0.000637332	0.0007402	0	0	0	0	0
2	1	0.263739	0.515858	0.389798	0.178275	1	5.94072	4.72736	5.33404	0.857976
3	5	0.389275	0.620471	0.504873	0.16348	5	7.08851	7.19951	7.14401	0.078491
4	10	0.43112	0.281524	0.356322	0.10578	10	7.54257	7.75448	7.64853	0.149841
5	15	0.389275	0.430075	0.409675	0.0288498	15	7.32815	7.60312	7.46564	0.194435
6	20	0.74496	0.704161	0.724561	0.0288489	20	4.16229	4.72736	4.44483	0.399566
7	30	0.581763	0.71253	0.647147	0.0924664	30	5.64029	6.35216	5.99622	0.503372
8	45	0.870496	0.528411	0.699453	0.24189	45	7.83267	6.43012	7.13139	0.991758
9	60	0.74496	0.540965	0.642962	0.144246	60	7.89574	9.24282	8.56928	0.952527
10	90	0.590132	0.578626	0.584379	0.00813652	90	7.21715	8.74839	7.98277	1.08275
11	120	0.753329	0.578626	0.665977	0.123534	120	8.7282	8.78875	8.75847	0.042816
12	150	0.807728	0.833882	0.820805	0.0184936	150	7.08851	8.67523	7.88187	1.12198
13	180	0.752074	0.892465	0.822269	0.0992718	180	8.40423	8.71325	8.56	0.21851
14	240	0.849573	0.865266	0.857419	0.0110964	240	8.98046	9.2302	9.10533	0.176597

## Sheet: Fig. 2b
Long N/Ame	Time	Dissolved oxygen	Oxidation-reduction potential	pH
Units	min	mg/L	mV
Comments
1	0	0	-5.1	3.76
2	0.5	0	-5	N/A
3	1	0	-4.8	3.78
4	2	0	-4.7	N/A
5	2.5	0	2	N/A
6	3	0.1	40.7	N/A
7	3.5	0.09	57.6	N/A
8	4	0.09	65.2	N/A
9	4.5	0.1	71.3	N/A
10	5	0.14	75	3.79
11	5.5	0.15	78	N/A
12	6	0.15	81.9	N/A
13	6.5	0.15	82.6	N/A
14	7	0.14	84.1	N/A
15	7.5	0.14	85.3	N/A
16	8	0.14	86.7	N/A
17	8.5	0.14	88.1	N/A
18	9	0.14	89.1	N/A
19	9.5	0.14	90.1	N/A
20	10	0.14	91.3	3.8
21	10.5	0.14	92.4	N/A
22	11	0.13	93.3	N/A
23	11.5	0.13	94.5	N/A
24	12	0.13	95.2	N/A
25	12.5	0.13	96	N/A
26	13	0.13	96.5	N/A
27	13.5	0.13	97.5	N/A
28	14	0.13	98.1	N/A
29	14.5	0.13	98.6	N/A
30	15	0.12	99.6	3.8
31	15.5	0.12	100.3	N/A
32	16	0.12	101.2	N/A
33	16.5	0.12	102	N/A
34	17	0.12	102.5	N/A
35	17.5	0.12	103.2	N/A
36	18	0.12	103.8	N/A
37	18.5	0.12	104.4	N/A
38	19	0.11	105	N/A
39	19.5	0.11	105.4	N/A
40	20	0.11	106	3.79
41	20.5	0.11	106.5	N/A
42	21	0.11	106.8	N/A
43	21.5	0.11	107.2	N/A
44	22	0.11	107.6	N/A
45	22.5	0.11	107.9	N/A
46	23	0.1	108.5	N/A
47	23.5	0.1	108.9	N/A
48	24	0.1	109.5	N/A
49	24.5	0.1	110.3	N/A
50	25	0.1	110.7	N/A
51	25.5	0.1	111.2	N/A
52	26	0.1	111.7	N/A
53	26.5	0.1	111.7	N/A
54	27	0.09	112.2	N/A
55	27.5	0.09	112.3	N/A
56	28	0.09	112.6	N/A
57	28.5	0.09	113	N/A
58	29	0.09	113.3	N/A
59	29.5	0.09	113.7	N/A
60	30	0.09	114	3.79
61	30.5	0.09	114.4	N/A
62	31	0.09	114.7	N/A
63	31.5	0.09	114.8	N/A
64	32	0.08	115	N/A
65	32.5	0.08	115.4	N/A
66	33	0.08	116	N/A
67	33.5	0.08	116.2	N/A
68	34	0.08	116.7	N/A
69	34.5	0.08	117.3	N/A
70	35	0.08	117.7	N/A
71	35.5	0.08	118.2	N/A
72	36	0.08	118.7	N/A
73	36.5	0.08	119.1	N/A
74	37	0.08	119	N/A
75	37.5	0.07	119.3	N/A
76	38	0.07	119.5	N/A
77	38.5	0.07	120	N/A
78	39	0.07	120.2	N/A
79	39.5	0.07	120.5	N/A
80	40	0.07	120.6	N/A
81	40.5	0.07	121	N/A
82	41	0.07	121.4	N/A
83	41.5	0.07	121.4	N/A
84	42	0.07	121.7	N/A
85	42.5	0.07	122	N/A
86	43	0.06	122.2	N/A
87	43.5	0.06	122.4	N/A
88	44	0.06	122.6	N/A
89	44.5	0.06	123.1	N/A
90	45	0.06	123.3	3.78
91	45.5	0.06	123.4	N/A
92	46	0.06	123.9	N/A
93	46.5	0.06	124.1	N/A
94	47	0.06	124.2	N/A
95	47.5	0.06	124.4	N/A
96	48	0.06	125	N/A
97	48.5	0.06	125	N/A
98	49	0.06	125.4	N/A
99	49.5	0.05	125.4	N/A
100	50	0.05	125.8	N/A
101	50.5	0.05	126.5	N/A
102	51	0.05	126.8	N/A
103	51.5	0.05	127.2	N/A
104	52	0.05	127.6	N/A
105	52.5	0.05	128	N/A
106	53	0.05	127.8	N/A
107	53.5	0.05	127.8	N/A
108	54	0.05	128	N/A
109	54.5	0.05	128.5	N/A
110	55	0.05	128.5	N/A
111	55.5	0.04	128.8	N/A
112	56	0.04	129.3	N/A
113	56.5	0.04	129.3	N/A
114	57	0.04	129.5	N/A
115	57.5	0.04	129.6	N/A
116	58	0.04	129.7	N/A
117	58.5	0.04	130.2	N/A
118	59	0.04	130.2	N/A
119	59.5	0.04	130.4	N/A
120	60	0.04	130.4	3.77
121	60.5	0.04	131	N/A
122	61	0.04	131.1	N/A
123	61.5	0.04	131.1	N/A
124	62	0.04	131.5	N/A
125	62.5	0.04	131.6	N/A
126	63	0.04	131.9	N/A
127	63.5	0.04	132.1	N/A
128	64	0.04	132.2	N/A
129	64.5	0.03	133.1	N/A
130	65	0.03	133.3	N/A
131	65.5	0.03	133.6	N/A
132	66	0.03	134.2	N/A
133	66.5	0.03	134.2	N/A
134	67	0.03	134.5	N/A
135	67.5	0.03	134.6	N/A
136	68	0.03	134.9	N/A
137	68.5	0.03	135.2	N/A
138	69	0.03	135.2	N/A
139	69.5	0.03	135.5	N/A
140	70	0.03	135.6	N/A
141	70.5	0.03	135.9	N/A
142	71	0.03	136.1	N/A
143	71.5	0.03	136.3	N/A
144	72	0.03	136.5	N/A
145	72.5	0.03	136.7	N/A
146	73	0.02	136.7	N/A
147	73.5	0.02	137	N/A
148	74	0.02	136.4	N/A
149	74.5	0.02	136.3	N/A
150	75	0.02	136.1	N/A
151	75.5	0.02	136.3	N/A
152	76	0.02	136.8	N/A
153	76.5	0.02	136.7	N/A
154	77	0.02	136.7	N/A
155	77.5	0.02	136.7	N/A
156	78	0.02	137.1	N/A
157	78.5	0.02	137.3	N/A
158	79	0.02	137.4	N/A
159	79.5	0.02	137.4	N/A
160	80	0.02	137.6	N/A
161	80.5	0.02	137.7	N/A
162	81	0.02	137.8	N/A
163	81.5	0.02	137.9	N/A
164	82	0.02	138	N/A
165	82.5	0.02	138.3	N/A
166	83	0.02	138.3	N/A
167	83.5	0.02	138.4	N/A
168	84	0.02	138.7	N/A
169	84.5	0.01	138.5	N/A
170	85	0.02	138.6	N/A
171	85.5	0.01	138.9	N/A
172	86	0.01	138.9	N/A
173	86.5	0.01	138.8	N/A
174	87	0.01	139.2	N/A
175	87.5	0.01	139.7	N/A
176	88	0.01	139.4	N/A
177	88.5	0.01	139.6	N/A
178	89	0.01	139.7	N/A
179	89.5	0.01	139.7	N/A
180	90	0.01	139.8	3.77
181	90.5	0.01	140	N/A
182	91	0.01	140	N/A
183	91.5	0.01	140.1	N/A
184	92	0.01	140.3	N/A
185	92.5	0.01	140.4	N/A
186	93	0.01	140.2	N/A
187	93.5	0.01	140.6	N/A
188	94	0.01	140.7	N/A
189	94.5	0.01	141.4	N/A
190	95	0.01	141.5	N/A
191	95.5	0.01	141.8	N/A
192	96	0.01	141.7	N/A
193	96.5	0.01	141.3	N/A
194	97	0.01	140.8	N/A
195	97.5	0.01	141.3	N/A
196	98	0.01	141.3	N/A
197	98.5	0.01	141.3	N/A
198	99	0.01	141.6	N/A
199	99.5	0.01	141.5	N/A
200	100	0.01	141.5	N/A
201	100.5	0.01	141.5	N/A
202	101	0.01	141.6	N/A
203	101.5	0.01	141.9	N/A
204	102	0.01	141.6	N/A
205	102.5	0.01	141.9	N/A
206	103	0.01	141.9	N/A
207	103.5	0.01	141.9	N/A
208	104	0.01	142.2	N/A
209	104.5	0.01	142.2	N/A
210	105	0.01	142.3	N/A
211	105.5	0.01	142.2	N/A
212	106	0.01	142.4	N/A
213	106.5	0.01	142.1	N/A
214	107	0.01	142.2	N/A
215	107.5	0.01	142.4	N/A
216	108	0.01	142.7	N/A
217	108.5	0.01	142.9	N/A
218	109	0.01	142.8	N/A
219	109.5	0	142.9	N/A
220	110	0	142.9	N/A
221	110.5	0	142.9	N/A
222	111	0	142.9	N/A
223	111.5	0	143.1	N/A
224	112	0	143.2	N/A
225	112.5	0	143.4	N/A
226	113	0	143.3	N/A
227	113.5	0	143.6	N/A
228	114	0	143.3	N/A
229	114.5	0	143.4	N/A
230	115	0	143.6	N/A
231	115.5	0	143.6	N/A
232	116	0	143.6	N/A
233	116.5	0	143.9	N/A
234	117	0	143.8	N/A
235	117.5	0	143.6	N/A
236	118	0	143.8	N/A
237	118.5	0	144.1	N/A
238	119	0	144.2	N/A
239	119.5	0	143.8	N/A
240	120	0	143.9	3.77
241	120.5	0	144.2	N/A
242	121	0	144.2	N/A
243	121.5	0	144.3	N/A
244	122	0	144.4	N/A
245	122.5	0	144.2	N/A
246	123	0	144.3	N/A
247	123.5	0	144.4	N/A
248	124	0	144.3	N/A
249	124.5	0	144.6	N/A
250	125	0	144.5	N/A
251	125.5	0	144.4	N/A
252	126	0	144.7	N/A
253	126.5	0	144.7	N/A
254	127	0	144.5	N/A
255	127.5	0	144.7	N/A
256	128	0	144.8	N/A
257	128.5	0	144.9	N/A
258	129	0	145.1	N/A
259	129.5	0	144.5	N/A
260	130	0	144.8	N/A
261	130.5	0	145	N/A
262	131	0	144.9	N/A
263	131.5	0	145	N/A
264	132	0	145	N/A
265	132.5	0	145.1	N/A
266	133	0	144.9	N/A
267	133.5	0	145.8	N/A
268	134	0	145.7	N/A
269	134.5	0	145.7	N/A
270	135	0	145.8	N/A
271	135.5	0	145.8	N/A
272	136	0	145.7	N/A
273	136.5	0	145.8	N/A
274	137	0	145.2	N/A
275	137.5	0	145.3	N/A
276	138	0	145.4	N/A
277	138.5	0	145.4	N/A
278	139	0	145.2	N/A
279	139.5	0	145.4	N/A
280	140	0	145.7	N/A
281	140.5	0	145.5	N/A
282	141	0	145.5	N/A
283	141.5	0	145.4	N/A
284	142	0	145.7	N/A
285	142.5	0	145.9	N/A
286	143	0	145.9	N/A
287	143.5	0	146	N/A
288	144	0	145.6	N/A
289	144.5	0	145.9	N/A
290	145	0	146.1	N/A
291	145.5	0	145.8	N/A
292	146	0	145.8	N/A
293	146.5	0	146	N/A
294	147	0	146	N/A
295	147.5	0	146.1	N/A
296	148	0	146.1	N/A
297	148.5	0	146.2	N/A
298	149	0	146.3	N/A
299	149.5	0	146	N/A
300	150	0	146	3.77
301	150.5	0	146	N/A
302	151	0	146.1	N/A
303	151.5	0	145.9	N/A
304	152	0	146.4	N/A
305	152.5	0	146	N/A
306	153	0	146.2	N/A
307	153.5	0	146.3	N/A
308	154	0	146.2	N/A
309	154.5	0	146.1	N/A
310	155	0	146.2	N/A
311	155.5	0	146.2	N/A
312	156	0	146.6	N/A
313	156.5	0	146.4	N/A
314	157	0	146.3	N/A
315	157.5	0	146.8	N/A
316	158	0	146.6	N/A
317	158.5	0	146.5	N/A
318	159	0	146.5	N/A
319	159.5	0	146.3	N/A
320	160	0	145.9	N/A
321	160.5	0	145.7	N/A
322	161	0	145.8	N/A
323	161.5	0	145.5	N/A
324	162	0	145.8	N/A
325	162.5	0	145.9	N/A
326	163	0	146	N/A
327	163.5	0	145.9	N/A
328	164	0	146.1	N/A
329	164.5	0	146	N/A
330	165	0	146	N/A
331	165.5	0	145.8	N/A
332	166	0	146.1	N/A
333	166.5	0	145.9	N/A
334	167	0	146	N/A
335	167.5	0	146.1	N/A
336	168	0	146	N/A
337	168.5	0	146	N/A
338	169	0	146.3	N/A
339	169.5	0	146.2	N/A
340	170	0	146.2	N/A
341	170.5	0	146.1	N/A
342	171	0	146.3	N/A
343	171.5	0	146.4	N/A
344	172	0	146.4	N/A
345	172.5	0	146.3	N/A
346	173	0	146.3	N/A
347	173.5	0	146.6	N/A
348	174	0	146.4	N/A
349	174.5	0	146.2	N/A
350	175	0	146.5	N/A
351	175.5	0	145.4	N/A
352	176	0	145.6	N/A
353	176.5	0	145.8	N/A
354	177	0	146.2	N/A
355	177.5	0	146.2	N/A
356	178	0	146.2	N/A
357	178.5	0	146.5	N/A
358	179	0	146.5	N/A
359	179.5	0	146.7	N/A
360	180	0	146.8	3.75
361	180.5	0	147.1	N/A
362	181	0	146.9	N/A
363	181.5	0	147.2	N/A
364	182	0	147.6	N/A
365	182.5	0	147.6	N/A
366	183	0	147.7	N/A
367	183.5	0	147.9	N/A
368	184	0	147.9	N/A
369	184.5	0	148	N/A
370	185	0	148	N/A
371	185.5	0	148.3	N/A
372	186	0	147.8	N/A
373	186.5	0	148.7	N/A
374	187	0	148.2	N/A
375	187.5	0	148.1	N/A
376	188	0	148.4	N/A
377	188.5	0	148.3	N/A
378	189	0	147.9	N/A
379	189.5	0	147.7	N/A
380	190	0	147.6	N/A
381	190.5	0	147.6	N/A
382	191	0	147.4	N/A
383	191.5	0	146.9	N/A
384	192	0	147.3	N/A
385	192.5	0	147.1	N/A
386	193	0	146.9	N/A
387	193.5	0	147.1	N/A
388	194	0	147.2	N/A
389	194.5	0	147	N/A
390	195	0	147.5	N/A
391	195.5	0	146.9	N/A
392	196	0	146.5	N/A
393	196.5	0	146.3	N/A
394	197	0	146.5	N/A
395	197.5	0	146.7	N/A
396	198	0	147	N/A
397	198.5	0	147	N/A
398	199	0	147.2	N/A
399	199.5	0	147.4	N/A
400	200	0	147.7	N/A
401	200.5	0	147.9	N/A
402	201	0	147.8	N/A
403	201.5	0	147.9	N/A
404	202	0	148.2	N/A
405	202.5	0	148.2	N/A
406	203	0	148.4	N/A
407	203.5	0	148.7	N/A
408	204	0	148.7	N/A
409	204.5	0	148.8	N/A
410	205	0	148.8	N/A
411	205.5	0	148.9	N/A
412	206	0	149.1	N/A
413	206.5	0	149.1	N/A
414	207	0	149.2	N/A
415	207.5	0	149.2	N/A
416	208	0	149.6	N/A
417	208.5	0	149.7	N/A
418	209	0	149.7	N/A
419	209.5	0	149.7	N/A
420	210	0	149.7	N/A
421	210.5	0	149.9	N/A
422	211	0	150	N/A
423	211.5	0	150	N/A
424	212	0	149.9	N/A
425	212.5	0	150	N/A
426	213	0	150.5	N/A
427	213.5	0	150.2	N/A
428	214	0	150.2	N/A
429	214.5	0	150.4	N/A
430	215	0	150.5	N/A
431	215.5	0	150.5	N/A
432	216	0	150.6	N/A
433	216.5	0	150.6	N/A
434	217	0	150.7	N/A
435	217.5	0	150.7	N/A
436	218	0	150.7	N/A
437	218.5	0	150.7	N/A
438	219	0	150.9	N/A
439	219.5	0	151	N/A
440	220	0	150.9	N/A
441	220.5	0	151	N/A
442	221	0	151.1	N/A
443	221.5	0	151.1	N/A
444	222	0	151.2	N/A
445	222.5	0	151.4	N/A
446	223	0	151.4	N/A
447	223.5	0	151.3	N/A
448	224	0	151.3	N/A
449	224.5	0	151.4	N/A
450	225	0	151.3	N/A
451	225.5	0	151.4	N/A
452	226	0	151.6	N/A
453	226.5	0	151.6	N/A
454	227	0	151.4	N/A
455	227.5	0	151.7	N/A
456	228	0	151.6	N/A
457	228.5	0	151.7	N/A
458	229	0	151.6	N/A
459	229.5	0	151.5	N/A
460	230	0	151.8	N/A
461	230.5	0	151.7	N/A
462	231	0	151.8	N/A
463	231.5	0	151.8	N/A
464	232	0	151.8	N/A
465	232.5	0	151.8	N/A
466	233	0	152	N/A
467	233.5	0	151.9	N/A
468	234	0	152.1	N/A
469	234.5	0	152	N/A
470	235	0	152.2	N/A
471	235.5	0	152	N/A
472	236	0	151.9	N/A
473	236.5	0	152.1	N/A
474	237	0	152.1	N/A
475	237.5	0	152.3	N/A
476	238	0	152.3	N/A
477	238.5	0	152.3	N/A
478	239	0	152.1	N/A
479	239.5	0	152.2	N/A
480	240	0	152.3	3.74

## Sheet: Fig. 3 
	·OH						·O2-						1O2
Long Name	Magnetic	Intensity					Magnetic	Intensity					Magnetic	Intensity
Units	Guass	arb. units					Guass	arb. units					Guass	arb. units
Comments		0 min	1 min	5 min	10 min	15 min		0 min	1 min	5 min	10 min	15 min		0 min	1 min	5 min	10 min	15 min
1	3458.13	1199.11	838.001	395.973	-383.919	789.542	3458.13	258.704	1030.73	364.287	59.7217	-416.414	3458.13	-331.458	63.376	-140.795	315.651	-96.9678
2	3458.23	1114.11	686.001	398.973	-244.919	451.542	3458.23	851.704	1108.73	275.287	-115.278	-283.414	3458.23	-505.458	43.376	-216.795	257.651	-132.968
3	3458.33	950.105	620.001	625.973	-190.919	508.542	3458.33	1105.7	1024.73	234.287	-24.2783	157.586	3458.33	-152.458	230.376	-94.7949	170.651	-428.968
4	3458.42	1136.11	392.001	1108.97	-334.919	534.542	3458.42	826.704	519.73	167.287	412.722	322.586	3458.42	-59.458	704.376	-66.7949	386.651	-694.968
5	3458.52	1062.11	-91.999	977.973	115.081	419.542	3458.52	512.704	388.73	-68.7129	671.722	-136.414	3458.52	271.542	937.376	-190.795	586.651	-532.968
6	3458.62	1187.11	-127.999	474.973	292.081	383.542	3458.62	283.704	-156.27	-86.7129	542.722	-21.4141	3458.62	329.542	396.376	-458.795	270.651	-165.968
7	3458.72	1292.11	-92.999	89.9727	479.081	215.542	3458.72	214.704	-482.27	220.287	267.722	510.586	3458.72	174.542	-60.624	-346.795	-40.3486	-445.968
8	3458.81	1254.11	100.001	53.9727	627.081	-3.45801	3458.81	31.7041	-153.27	364.287	306.722	974.586	3458.81	14.542	-363.624	286.205	-167.349	-692.968
9	3458.91	1064.11	86.001	275.973	245.081	-370.458	3458.91	-319.296	-7.26953	158.287	407.722	1121.59	3458.91	75.542	-390.624	652.205	-291.349	-534.968
10	3459.01	805.105	-31.999	676.973	4.08106	-309.458	3459.01	-469.296	-108.27	-88.7129	263.722	1321.59	3459.01	82.542	-228.624	796.205	-214.349	-102.968
11	3459.11	743.105	-82.999	806.973	41.081	92.542	3459.11	-501.296	-273.27	-105.713	259.722	1320.59	3459.11	217.542	-548.624	873.205	-281.349	101.032
12	3459.21	1125.11	-123.999	117.973	75.0811	299.542	3459.21	-286.296	-418.27	-81.7129	612.722	1138.59	3459.21	264.542	-778.624	569.205	-275.349	-162.968
13	3459.3	1626.11	92.001	396.973	18.0811	226.542	3459.3	-91.2959	-246.27	22.2871	956.722	1121.59	3459.3	56.542	-482.624	-80.7949	-360.349	-352.968
14	3459.4	1488.11	109.001	613.973	-204.919	782.542	3459.4	47.7041	-242.27	513.287	1288.72	822.586	3459.4	-252.458	237.376	-449.795	-375.349	-243.968
15	3459.5	1054.11	-234.999	482.973	-169.919	909.542	3459.5	133.704	-364.27	1039.29	1102.72	290.586	3459.5	-482.458	775.376	-401.795	-108.349	233.032
16	3459.6	445.105	-231.999	427.973	-100.919	414.542	3459.6	86.7041	-233.27	1032.29	1001.72	188.586	3459.6	-707.458	694.376	-560.795	-149.349	148.032
17	3459.69	388.105	-141.999	603.973	-139.919	224.542	3459.69	-33.2959	10.7305	796.287	688.722	311.586	3459.69	-291.458	447.376	-349.795	-115.349	16.0322
18	3459.79	514.105	-410.999	985.973	-266.919	116.542	3459.79	149.704	104.73	833.287	291.722	137.586	3459.79	-68.458	353.376	-392.795	-227.349	-257.968
19	3459.89	527.105	-874.999	837.973	7.08106	169.542	3459.89	-25.2959	-117.27	526.287	74.7217	59.5859	3459.89	478.542	-19.624	-110.795	-656.349	151.032
20	3459.99	612.105	-837.999	483.973	101.081	160.542	3459.99	-578.296	-23.2695	346.287	-2.27832	236.586	3459.99	808.542	-223.624	446.205	-576.349	670.032
21	3460.08	824.105	-383.999	69.9727	-175.919	185.542	3460.08	-1074.3	109.73	683.287	-296.278	-110.414	3460.08	678.542	-292.624	618.205	-1016.35	985.032
22	3460.18	825.105	-129.999	-276.027	-498.919	292.542	3460.18	-966.296	335.73	593.287	-16.2783	-131.414	3460.18	539.542	-321.624	395.205	-938.349	874.032
23	3460.28	1010.11	-107.999	-460.027	-567.919	294.542	3460.28	-431.296	672.73	353.287	22.7217	66.5859	3460.28	453.542	-571.624	343.205	-562.349	835.032
24	3460.38	860.105	-191.999	-386.027	-572.919	437.542	3460.38	-107.296	1298.73	29.2871	277.722	208.586	3460.38	370.542	-662.624	707.205	-105.349	951.032
25	3460.48	957.105	-261.999	-507.027	-358.919	710.542	3460.48	-170.296	1493.73	-389.713	426.722	160.586	3460.48	153.542	-697.624	697.205	191.651	728.032
26	3460.57	1122.11	26.001	-287.027	-282.919	1020.54	3460.57	-55.2959	1183.73	-302.713	700.722	-41.4141	3460.57	81.542	-719.624	154.205	560.651	620.032
27	3460.67	1141.11	424.001	35.9727	-292.919	980.542	3460.67	100.704	684.73	-74.7129	906.722	108.586	3460.67	350.542	-612.624	-184.795	591.651	760.032
28	3460.77	1180.11	353.001	163.973	-272.919	750.542	3460.77	176.704	200.73	421.287	573.722	565.586	3460.77	265.542	-523.624	-35.7949	45.6514	803.032
29	3460.87	1233.11	223.001	352.973	-313.919	609.542	3460.87	52.7041	-29.2695	419.287	489.722	833.586	3460.87	385.542	-215.624	351.205	-436.349	647.032
30	3460.96	984.105	359.001	344.973	-362.919	163.542	3460.96	126.704	-478.27	365.287	289.722	889.586	3460.96	450.542	-107.624	462.205	-724.349	36.0322
31	3461.06	495.105	9.00098	534.973	120.081	-126.458	3461.06	-94.2959	-398.27	442.287	196.722	954.586	3461.06	251.542	-20.624	979.205	-745.349	-199.968
32	3461.16	461.105	-85.999	878.973	524.081	-87.458	3461.16	-216.296	629.73	519.287	294.722	783.586	3461.16	-281.458	55.376	1099.21	-675.349	-265.968
33	3461.26	735.105	-164.999	1031.97	878.081	-126.458	3461.26	11.7041	1873.73	664.287	210.722	816.586	3461.26	-468.458	415.376	585.205	-519.349	-452.968
34	3461.36	723.105	-257.999	1254.97	813.081	-214.458	3461.36	-131.296	1998.73	458.287	514.722	981.586	3461.36	-451.458	396.376	310.205	-415.349	-697.968
35	3461.45	367.105	-15.999	1280.97	791.081	-71.458	3461.45	28.7041	1139.73	403.287	826.722	919.586	3461.45	-258.458	125.376	-138.795	-181.349	-828.968
36	3461.55	316.105	132.001	1300.97	858.081	35.542	3461.55	399.704	17.7305	573.287	842.722	536.586	3461.55	-273.458	-238.624	-217.795	168.651	-392.968
37	3461.65	320.105	631.001	722.973	874.081	-168.458	3461.65	695.704	-286.27	591.287	1343.72	463.586	3461.65	97.542	-326.624	54.2051	391.651	-224.968
38	3461.75	172.105	702.001	215.973	797.081	-454.458	3461.75	611.704	-204.27	793.287	1339.72	390.586	3461.75	129.542	-102.624	272.205	375.651	-117.968
39	3461.84	53.1055	570.001	9.97266	474.081	-196.458	3461.84	561.704	211.73	1317.29	1616.72	190.586	3461.84	17.542	-428.624	190.205	74.6514	180.032
40	3461.94	471.105	65.001	-373.027	-162.919	-257.458	3461.94	354.704	340.73	833.287	1572.72	125.586	3461.94	-143.458	-655.624	350.205	-183.349	632.032
41	3462.04	821.105	-510.999	-760.027	-684.919	356.542	3462.04	193.704	304.73	173.287	1139.72	36.5859	3462.04	12.542	-429.624	434.205	-5.34863	956.032
42	3462.14	944.105	-125.999	-880.027	-606.919	464.542	3462.14	326.704	283.73	440.287	575.722	377.586	3462.14	231.542	-555.624	230.205	224.651	882.032
43	3462.24	561.105	44.001	-991.027	-328.919	485.542	3462.24	59.7041	295.73	616.287	332.722	299.586	3462.24	69.542	-620.624	239.205	198.651	825.032
44	3462.33	253.105	112.001	-560.027	20.0811	807.542	3462.33	-46.2959	553.73	412.287	166.722	-165.414	3462.33	282.542	-668.624	292.205	43.6514	671.032
45	3462.43	477.105	-257.999	-298.027	48.081	823.542	3462.43	232.704	919.73	571.287	-162.278	-436.414	3462.43	457.542	-797.624	407.205	-63.3486	361.032
46	3462.53	856.105	-266.999	47.9727	111.081	673.542	3462.53	499.704	1210.73	559.287	-219.278	-350.414	3462.53	336.542	-841.624	478.205	-89.3486	-129.968
47	3462.63	1018.11	-256.999	174.973	335.081	448.542	3462.63	746.704	949.73	698.287	26.7217	-112.414	3462.63	323.542	-391.624	477.205	0.65137	-437.968
48	3462.72	1030.11	58.001	-170.027	644.081	237.542	3462.72	527.704	480.73	706.287	27.7217	306.586	3462.72	511.542	-164.624	557.205	235.651	-535.968
49	3462.82	853.105	313.001	-335.027	450.081	442.542	3462.82	291.704	300.73	548.287	-44.2783	601.586	3462.82	505.542	-201.624	734.205	448.651	-33.9678
50	3462.92	850.105	364.001	-320.027	385.081	477.542	3462.92	466.704	374.73	210.287	-8.27832	919.586	3462.92	427.542	195.376	841.205	265.651	37.0322
51	3463.02	927.105	537.001	-301.027	422.081	402.542	3463.02	377.704	732.73	-115.713	-39.2783	901.586	3463.02	12.542	-87.624	640.205	-446.349	-125.968
52	3463.12	816.105	175.001	-62.0273	386.081	550.542	3463.12	-193.296	1122.73	-31.7129	-71.2783	581.586	3463.12	-56.458	-369.624	481.205	-608.349	7.03223
53	3463.21	1020.11	489.001	650.973	-2.91894	772.542	3463.21	-695.296	987.73	394.287	145.722	504.586	3463.21	-151.458	-384.624	-39.7949	-258.349	201.032
54	3463.31	1069.11	499.001	676.973	-52.919	806.542	3463.31	-782.296	808.73	400.287	492.722	539.586	3463.31	-126.458	-402.624	-85.7949	-171.349	60.0322
55	3463.41	987.105	420.001	401.973	-15.919	567.542	3463.41	-333.296	617.73	216.287	434.722	278.586	3463.41	-188.458	-347.624	-226.795	-294.349	-147.968
56	3463.51	780.105	933.001	426.973	-270.919	450.542	3463.51	130.704	224.73	354.287	618.722	184.586	3463.51	-224.458	256.376	-506.795	-81.3486	-96.9678
57	3463.6	251.105	999.001	485.973	-31.9189	358.542	3463.6	155.704	143.73	100.287	495.722	82.5859	3463.6	158.542	348.376	-964.795	139.651	-268.968
58	3463.7	-29.8945	1000	897.973	-88.9189	324.542	3463.7	-91.2959	149.73	-429.713	391.722	83.5859	3463.7	703.542	-190.624	-730.795	33.6514	-473.968
59	3463.8	5.10547	515.001	848.973	-27.9189	488.542	3463.8	-256.296	229.73	-589.713	165.722	-246.414	3463.8	1126.54	-576.624	-400.795	162.651	-641.968
60	3463.9	231.105	61.001	743.973	142.081	847.542	3463.9	-385.296	494.73	-253.713	-103.278	-350.414	3463.9	914.542	-253.624	-354.795	381.651	-700.968
61	3464	-137.895	-6.99902	521.973	65.0811	757.542	3464	-203.296	1057.73	-282.713	-90.2783	-514.414	3464	764.542	-174.624	-314.795	407.651	-529.968
62	3464.09	-383.895	139.001	417.973	-384.919	412.542	3464.09	-26.2959	1102.73	-94.7129	52.7217	-375.414	3464.09	833.542	63.376	-137.795	414.651	-533.968
63	3464.19	-462.895	18.001	223.973	-621.919	-40.458	3464.19	584.704	896.73	285.287	184.722	-91.4141	3464.19	811.542	732.376	75.2051	118.651	-362.968
64	3464.29	-721.895	-125.999	180.973	-716.919	265.542	3464.29	823.704	722.73	637.287	379.722	491.586	3464.29	884.542	758.376	-19.7949	-42.3486	0.03223
65	3464.39	-407.895	-29.999	-13.0273	-557.919	263.542	3464.39	714.704	746.73	999.287	192.722	811.586	3464.39	1109.54	269.376	-232.795	322.651	69.0322
66	3464.48	-56.8945	399.001	-454.027	-407.919	214.542	3464.48	366.704	1163.73	767.287	-160.278	953.586	3464.48	1110.54	-14.624	-121.795	288.651	-192.968
67	3464.58	596.105	536.001	-710.027	-214.919	276.542	3464.58	45.7041	1461.73	585.287	-22.2783	648.586	3464.58	841.542	83.376	123.205	576.651	-104.968
68	3464.68	833.105	369.001	-939.027	-245.919	113.542	3464.68	121.704	1223.73	656.287	122.722	468.586	3464.68	776.542	164.376	335.205	732.651	14.0322
69	3464.78	636.105	-93.999	-762.027	-293.919	-434.458	3464.78	177.704	1211.73	457.287	145.722	452.586	3464.78	757.542	178.376	297.205	643.651	-15.9678
70	3464.87	483.105	-292.999	-420.027	-172.919	-366.458	3464.87	-138.296	1122.73	431.287	290.722	557.586	3464.87	415.542	577.376	211.205	497.651	306.032
71	3464.97	396.105	-182.999	-171.027	253.081	42.542	3464.97	-485.296	515.73	580.287	21.7217	1239.59	3464.97	-43.458	567.376	410.205	355.651	123.032
72	3465.07	507.105	117.001	-122.027	229.081	230.542	3465.07	-127.296	-192.27	459.287	39.7217	1384.59	3465.07	337.542	617.376	872.205	332.651	13.0322
73	3465.17	672.105	337.001	-39.0273	405.081	387.542	3465.17	322.704	94.7305	390.287	96.7217	1540.59	3465.17	171.542	898.376	1044.21	233.651	78.0322
74	3465.27	857.105	178.001	295.973	442.081	606.542	3465.27	359.704	583.73	319.287	60.7217	1032.59	3465.27	-18.458	694.376	506.205	-10.3486	-229.968
75	3465.36	1011.11	133.001	628.973	613.081	901.542	3465.36	519.704	793.73	604.287	272.722	810.586	3465.36	265.542	48.376	-37.7949	-223.349	-303.968
76	3465.46	1033.11	5.00098	956.973	603.081	832.542	3465.46	-26.2959	740.73	620.287	548.722	515.586	3465.46	384.542	160.376	-272.795	-211.349	-324.968
77	3465.56	1246.11	-279.999	958.973	239.081	995.542	3465.56	-243.296	945.73	595.287	889.722	96.5859	3465.56	447.542	144.376	-410.795	-253.349	-348.968
78	3465.66	1524.11	-396.999	927.973	1.08106	1212.54	3465.66	-97.2959	935.73	416.287	612.722	113.586	3465.66	411.542	402.376	-731.795	-474.349	-239.968
79	3465.75	1314.11	-419.999	756.973	52.081	1370.54	3465.75	48.7041	795.73	69.2871	55.7217	134.586	3465.75	242.542	466.376	-737.795	-412.349	-489.968
80	3465.85	954.105	-345.999	963.973	-317.919	1459.54	3465.85	191.704	-147.27	-14.7129	129.722	-76.4141	3465.85	-308.458	92.376	-640.795	-230.349	-712.968
81	3465.95	780.105	-410.999	1375.97	-133.919	1006.54	3465.95	532.704	-296.27	6.28711	433.722	-97.4141	3465.95	-200.458	-313.624	-492.795	-60.3486	-704.968
82	3466.05	856.105	-412.999	1202.97	129.081	550.542	3466.05	692.704	-161.27	190.287	439.722	-32.4141	3466.05	133.542	-164.624	-211.795	243.651	-401.968
83	3466.15	895.105	-2.99902	1141.97	279.081	585.542	3466.15	434.704	110.73	482.287	591.722	-153.414	3466.15	171.542	211.376	-433.795	68.6514	-251.968
84	3466.24	966.105	265.001	957.973	266.081	455.542	3466.24	-47.2959	31.7305	504.287	642.722	-4.41406	3466.24	160.542	418.376	-562.795	157.651	61.0322
85	3466.34	927.105	161.001	726.973	303.081	485.542	3466.34	-175.296	38.7305	407.287	664.722	23.5859	3466.34	247.542	520.376	-362.795	385.651	207.032
86	3466.44	969.105	-84.999	657.973	399.081	278.542	3466.44	-209.296	-224.27	353.287	406.722	56.5859	3466.44	60.542	435.376	292.205	210.651	330.032
87	3466.54	944.105	-150.999	150.973	577.081	358.542	3466.54	-446.296	-401.27	809.287	344.722	434.586	3466.54	68.542	324.376	496.205	191.651	256.032
88	3466.63	1173.11	159.001	-124.027	753.081	462.542	3466.63	-535.296	-51.2695	1200.29	251.722	846.586	3466.63	226.542	351.376	271.205	110.651	-313.968
89	3466.73	1420.11	91.001	-138.027	665.081	934.542	3466.73	-134.296	456.73	1500.29	372.722	583.586	3466.73	271.542	345.376	197.205	92.6514	-355.968
90	3466.83	1386.11	-132.999	-89.0273	451.081	987.542	3466.83	-133.296	815.73	1294.29	347.722	55.5859	3466.83	450.542	46.376	139.205	-271.349	-149.968
91	3466.93	1403.11	-282.999	-231.027	335.081	955.542	3466.93	-210.296	688.73	866.287	311.722	451.586	3466.93	348.542	-90.624	131.205	-297.349	43.0322
92	3467.03	1258.11	1.00098	-632.027	79.0811	410.542	3467.03	-153.296	-247.27	236.287	463.722	959.586	3467.03	584.542	38.376	444.205	-311.349	359.032
93	3467.12	924.105	156.001	-478.027	287.081	-197.458	3467.12	35.7041	-845.27	241.287	774.722	1062.59	3467.12	650.542	198.376	363.205	-128.349	463.032
94	3467.22	719.105	169.001	-250.027	504.081	-446.458	3467.22	454.704	-1045.27	271.287	676.722	701.586	3467.22	601.542	376.376	-313.795	212.651	-93.9678
95	3467.32	658.105	502.001	345.973	170.081	-712.458	3467.32	225.704	-758.27	259.287	810.722	615.586	3467.32	533.542	524.376	-659.795	1009.65	-354.968
96	3467.42	682.105	894.001	725.973	133.081	-1072.46	3467.42	97.7041	-856.27	186.287	854.722	798.586	3467.42	762.542	250.376	-560.795	1006.65	-394.968
97	3467.51	592.105	667.001	948.973	51.081	-834.458	3467.51	133.704	-670.27	337.287	903.722	814.586	3467.51	799.542	54.376	-219.795	377.651	-393.968
98	3467.61	619.105	438.001	1062.97	-202.919	-479.458	3467.61	-66.2959	-176.27	201.287	1037.72	1041.59	3467.61	418.542	-215.624	-107.795	165.651	-361.968
99	3467.71	442.105	238.001	1060.97	-358.919	-254.458	3467.71	-1.2959	-179.27	161.287	1213.72	959.586	3467.71	163.542	-469.624	-289.795	375.651	-360.968
100	3467.81	277.105	84.001	1025.97	-156.919	-67.458	3467.81	83.7041	3.73047	397.287	1299.72	588.586	3467.81	251.542	-412.624	-302.795	643.651	46.0322
101	3467.91	344.105	277.001	915.973	61.081	-228.458	3467.91	-109.296	316.73	666.287	1047.72	617.586	3467.91	337.542	-129.624	-565.795	385.651	218.032
102	3468	870.105	471.001	1184.97	223.081	-343.458	3468	-307.296	585.73	1068.29	529.722	818.586	3468	49.542	-486.624	-365.795	115.651	-66.9678
103	3468.1	760.105	355.001	897.973	477.081	-452.458	3468.1	-473.296	-131.27	1461.29	386.722	1267.59	3468.1	-285.458	-678.624	-297.795	-135.349	-451.968
104	3468.2	692.105	217.001	453.973	653.081	-432.458	3468.2	-583.296	-299.27	1511.29	479.722	1007.59	3468.2	-129.458	-267.624	-117.795	-313.349	-548.968
105	3468.3	383.105	173.001	-136.027	714.081	-201.458	3468.3	-734.296	-236.27	1373.29	367.722	901.586	3468.3	149.542	-197.624	304.205	-441.349	-595.968
106	3468.39	-96.8945	-25.999	-422.027	597.081	-209.458	3468.39	-553.296	56.7305	1028.29	500.722	1074.59	3468.39	218.542	-406.624	823.205	-114.349	-157.968
107	3468.49	-91.8945	-198.999	-578.027	337.081	-489.458	3468.49	-635.296	367.73	393.287	686.722	795.586	3468.49	-30.458	-226.624	880.205	102.651	136.032
108	3468.59	173.105	82.001	-261.027	47.081	-231.458	3468.59	-733.296	788.73	133.287	289.722	411.586	3468.59	-86.458	209.376	656.205	80.6514	28.0322
109	3468.69	-45.8945	154.001	-423.027	279.081	60.542	3468.69	-399.296	1081.73	293.287	205.722	485.586	3468.69	-34.458	97.376	316.205	283.651	219.032
110	3468.78	-99.8945	789.001	-326.027	463.081	238.542	3468.78	238.704	1024.73	891.287	213.722	551.586	3468.78	82.542	-124.624	-112.795	451.651	601.032
111	3468.88	132.105	900.001	-3.02734	750.081	292.542	3468.88	404.704	412.73	1526.29	-93.2783	638.586	3468.88	473.542	-107.624	-322.795	821.651	470.032
112	3468.98	18.1055	1068	-88.0273	790.081	415.542	3468.98	15.7041	357.73	1717.29	-29.2783	732.586	3468.98	146.542	-158.624	-714.795	770.651	392.032
113	3469.08	89.1055	927.001	-9.02734	471.081	413.542	3469.08	333.704	1074.73	1526.29	162.722	911.586	3469.08	-206.458	-7.62402	-662.795	154.651	441.032
114	3469.18	49.1055	668.001	-87.0273	404.081	365.542	3469.18	641.704	1827.73	761.287	201.722	696.586	3469.18	36.542	-54.624	-520.795	-53.3486	177.032
115	3469.27	-60.8945	665.001	128.973	274.081	640.542	3469.27	416.704	1570.73	421.287	279.722	383.586	3469.27	162.542	18.376	139.205	45.6514	-6.96777
116	3469.37	265.105	588.001	-98.0273	680.081	649.542	3469.37	234.704	764.73	150.287	715.722	539.586	3469.37	150.542	162.376	436.205	316.651	-289.968
117	3469.47	813.105	459.001	-99.0273	376.081	452.542	3469.47	-0.2959	-158.27	709.287	920.722	992.586	3469.47	117.542	289.376	-192.795	520.651	-600.968
118	3469.57	1204.11	443.001	305.973	464.081	539.542	3469.57	-269.296	-795.27	984.287	1073.72	869.586	3469.57	316.542	403.376	-455.795	512.651	-613.968
119	3469.66	1346.11	222.001	844.973	523.081	729.542	3469.66	-274.296	-700.27	1330.29	985.722	895.586	3469.66	495.542	322.376	-189.795	752.651	-673.968
120	3469.76	1010.11	-102.999	1089.97	623.081	542.542	3469.76	-96.2959	-85.2695	1362.29	826.722	909.586	3469.76	297.542	338.376	119.205	763.651	-705.968
121	3469.86	1188.11	-154.999	1184.97	926.081	533.542	3469.86	414.704	803.73	834.287	602.722	815.586	3469.86	69.542	-77.624	-63.7949	621.651	-845.968
122	3469.96	1490.11	-296.999	881.973	836.081	417.542	3469.96	611.704	405.73	224.287	453.722	612.586	3469.96	154.542	-532.624	-108.795	440.651	-701.968
123	3470.06	1862.11	-353.999	542.973	956.081	359.542	3470.06	578.704	-41.2695	388.287	248.722	384.586	3470.06	429.542	-521.624	34.2051	217.651	-261.968
124	3470.15	1618.11	166.001	322.973	982.081	605.542	3470.15	645.704	-468.27	695.287	162.722	-107.414	3470.15	793.542	-363.624	26.2051	-258.349	124.032
125	3470.25	1075.11	203.001	27.9727	1076.08	834.542	3470.25	859.704	-345.27	654.287	315.722	-521.414	3470.25	607.542	-36.624	206.205	-645.349	72.0322
126	3470.35	479.105	80.001	65.9727	778.081	772.542	3470.35	1000.7	346.73	492.287	344.722	-536.414	3470.35	260.542	119.376	172.205	-835.349	-285.968
127	3470.45	529.105	-75.999	200.973	904.081	818.542	3470.45	849.704	1024.73	336.287	259.722	-297.414	3470.45	134.542	-306.624	162.205	-473.349	-359.968
128	3470.54	489.105	-402.999	-367.027	643.081	541.542	3470.54	183.704	1208.73	276.287	395.722	-63.4141	3470.54	373.542	-588.624	359.205	-114.349	-443.968
129	3470.64	187.105	-416.999	-644.027	635.081	529.542	3470.64	-167.296	1408.73	299.287	550.722	-153.414	3470.64	768.542	-610.624	18.2051	-307.349	-667.968
130	3470.74	-188.895	-296.999	-403.027	104.081	712.542	3470.74	124.704	1058.73	193.287	495.722	258.586	3470.74	613.542	-576.624	-97.7949	-747.349	-550.968
131	3470.84	-794.895	-98.999	-66.0273	-142.919	823.542	3470.84	252.704	756.73	3.28711	136.722	737.586	3470.84	35.542	-337.624	-126.795	-659.349	-539.968
132	3470.94	-1127.89	-220.999	-13.0273	-57.919	812.542	3470.94	104.704	314.73	274.287	-58.2783	788.586	3470.94	30.542	302.376	-135.795	-457.349	-427.968
133	3471.03	-930.895	-555.999	185.973	110.081	599.542	3471.03	-16.2959	158.73	347.287	-3.27832	872.586	3471.03	53.542	570.376	-77.7949	-223.349	-437.968
134	3471.13	-861.895	-765.999	213.973	440.081	211.542	3471.13	102.704	9.73047	394.287	-144.278	990.586	3471.13	136.542	439.376	26.2051	-182.349	-193.968
135	3471.23	-105.895	-968.999	432.973	279.081	-35.458	3471.23	419.704	-63.2695	242.287	-347.278	978.586	3471.23	-32.458	-67.624	87.2051	227.651	-297.968
136	3471.33	457.105	-846.999	392.973	169.081	60.542	3471.33	379.704	-70.2695	-108.713	-277.278	721.586	3471.33	-440.458	-635.624	-117.795	22.6514	-50.9678
137	3471.42	963.105	-380.999	275.973	215.081	506.542	3471.42	4.7041	-121.27	-315.713	161.722	223.586	3471.42	-302.458	-551.624	-640.795	-145.349	193.032
138	3471.52	1596.11	-317.999	123.973	454.081	243.542	3471.52	-381.296	-582.27	-336.713	805.722	74.5859	3471.52	-223.458	-318.624	-852.795	-283.349	572.032
139	3471.62	2183.11	-221.999	170.973	747.081	195.542	3471.62	-589.296	-724.27	6.28711	736.722	74.5859	3471.62	-219.458	-553.624	-259.795	-732.349	530.032
140	3471.72	2405.11	-99.999	176.973	329.081	361.542	3471.72	-450.296	-726.27	573.287	676.722	378.586	3471.72	-358.458	-490.624	-149.795	-736.349	-49.9678
141	3471.82	1987.11	476.001	85.9727	-63.919	381.542	3471.82	-142.296	27.7305	667.287	659.722	433.586	3471.82	-220.458	-213.624	-154.795	-548.349	-445.968
142	3471.91	1750.11	894.001	233.973	-257.919	465.542	3471.91	114.704	628.73	649.287	702.722	689.586	3471.91	-88.458	168.376	-385.795	-504.349	-51.9678
143	3472.01	1655.11	655.001	510.973	-261.919	339.542	3472.01	204.704	924.73	619.287	441.722	768.586	3472.01	-159.458	438.376	-200.795	-523.349	727.032
144	3472.11	1746.11	455.001	576.973	-178.919	533.542	3472.11	-68.2959	605.73	676.287	713.722	440.586	3472.11	-292.458	260.376	135.205	-202.349	671.032
145	3472.21	1723.11	-194.999	520.973	-397.919	450.542	3472.21	-646.296	374.73	892.287	793.722	618.586	3472.21	-14.458	345.376	585.205	-302.349	422.032
146	3472.3	1541.11	-479.999	612.973	-794.919	159.542	3472.3	-655.296	111.73	1077.29	741.722	1114.59	3472.3	237.542	697.376	611.205	-297.349	733.032
147	3472.4	1210.11	-72.999	446.973	-599.919	-14.458	3472.4	-431.296	-310.27	961.287	725.722	1021.59	3472.4	528.542	856.376	1068.21	-274.349	873.032
148	3472.5	911.105	256.001	416.973	-268.919	140.542	3472.5	64.7041	-320.27	823.287	548.722	579.586	3472.5	405.542	772.376	814.205	22.6514	264.032
149	3472.6	758.105	578.001	200.973	-334.919	144.542	3472.6	147.704	408.73	616.287	85.7217	278.586	3472.6	-57.458	361.376	238.205	190.651	-266.968
150	3472.7	575.105	905.001	19.9727	-268.919	182.542	3472.7	246.704	1372.73	644.287	-177.278	23.5859	3472.7	61.542	210.376	-274.795	456.651	-306.968
151	3472.79	156.105	751.001	94.9727	223.081	86.542	3472.79	27.7041	1286.73	814.287	-350.278	161.586	3472.79	513.542	188.376	-487.795	638.651	-362.968
152	3472.89	-317.895	815.001	-33.0273	-266.919	93.542	3472.89	-169.296	910.73	609.287	-196.278	1052.59	3472.89	604.542	-170.624	-740.795	199.651	340.032
153	3472.99	-221.895	606.001	-126.027	-428.919	257.542	3472.99	256.704	-97.2695	579.287	145.722	1314.59	3472.99	590.542	-829.624	-749.795	-55.3486	977.032
154	3473.09	-98.8945	590.001	-73.0273	-89.9189	463.542	3473.09	132.704	-644.27	165.287	369.722	1341.59	3473.09	774.542	-1123.62	-805.795	298.651	857.032
155	3473.18	-299.895	545.001	166.973	400.081	782.542	3473.18	-293.296	-389.27	200.287	252.722	1289.59	3473.18	602.542	-1093.62	-576.795	655.651	221.032
156	3473.28	-207.895	461.001	332.973	625.081	594.542	3473.28	-165.296	483.73	454.287	254.722	928.586	3473.28	663.542	-321.624	-411.795	767.651	-190.968
157	3473.38	223.105	437.001	361.973	476.081	209.542	3473.38	518.704	619.73	382.287	247.722	423.586	3473.38	418.542	403.376	-552.795	706.651	-151.968
158	3473.48	686.105	415.001	895.973	500.081	469.542	3473.48	844.704	745.73	115.287	206.722	71.5859	3473.48	455.542	550.376	-301.795	887.651	245.032
159	3473.57	814.105	473.001	974.973	418.081	331.542	3473.57	692.704	778.73	-379.713	229.722	159.586	3473.57	191.542	500.376	186.205	816.651	78.0322
160	3473.67	705.105	551.001	1493.97	346.081	25.542	3473.67	729.704	1344.73	-361.713	714.722	338.586	3473.67	17.542	311.376	419.205	443.651	-162.968
161	3473.77	617.105	758.001	1866.97	546.081	43.542	3473.77	341.704	1693.73	-471.713	1008.72	396.586	3473.77	-128.458	233.376	595.205	227.651	279.032
162	3473.87	819.105	869.001	1920.97	957.081	-58.458	3473.87	73.7041	1312.73	-835.713	863.722	557.586	3473.87	-651.458	149.376	282.205	-19.3486	490.032
163	3473.97	1185.11	806.001	1922.97	819.081	-67.458	3473.97	195.704	1105.73	-1021.71	585.722	887.586	3473.97	-745.458	587.376	185.205	18.6514	584.032
164	3474.06	1472.11	489.001	1858.97	593.081	192.542	3474.06	449.704	1434.73	-907.713	604.722	658.586	3474.06	-573.458	522.376	22.2051	69.6514	443.032
165	3474.16	1415.11	133.001	1579.97	378.081	80.542	3474.16	553.704	1170.73	-557.713	1028.72	480.586	3474.16	-203.458	166.376	1.20508	158.651	-20.9678
166	3474.26	1448.11	-185.999	1156.97	172.081	48.542	3474.26	883.704	136.73	-669.713	1059.72	501.586	3474.26	327.542	-42.624	-76.7949	-1.34863	-581.968
167	3474.36	1493.11	-168.999	785.973	473.081	319.542	3474.36	1055.7	-1524.27	-320.713	967.722	693.586	3474.36	542.542	-233.624	-157.795	122.651	-753.968
168	3474.45	1433.11	-240.999	650.973	526.081	375.542	3474.45	1260.7	-2529.27	-115.713	677.722	651.586	3474.45	641.542	-286.624	-355.795	696.651	-659.968
169	3474.55	747.105	98.001	295.973	907.081	562.542	3474.55	508.704	-2110.27	92.2871	682.722	403.586	3474.55	633.542	372.376	-6.79492	567.651	-334.968
170	3474.65	345.105	228.001	66.9727	1384.08	904.542	3474.65	-316.296	-226.27	65.2871	696.722	784.586	3474.65	285.542	648.376	373.205	-113.349	294.032
171	3474.75	449.105	351.001	-45.0273	1492.08	906.542	3474.75	-304.296	1417.73	-108.713	652.722	408.586	3474.75	312.542	238.376	388.205	-128.349	380.032
172	3474.85	198.105	361.001	-56.0273	1287.08	880.542	3474.85	-326.296	2124.73	-270.713	405.722	413.586	3474.85	184.542	-66.624	-39.7949	-156.349	346.032
173	3474.94	9.10547	247.001	-143.027	980.081	1136.54	3474.94	-255.296	1100.73	-161.713	-57.2783	249.586	3474.94	245.542	238.376	-577.795	-209.349	297.032
174	3475.04	177.105	417.001	-80.0273	843.081	1061.54	3475.04	-185.296	-276.27	263.287	-590.278	570.586	3475.04	440.542	473.376	-478.795	203.651	657.032
175	3475.14	467.105	485.001	45.9727	718.081	939.542	3475.14	158.704	-1089.27	282.287	-416.278	693.586	3475.14	692.542	536.376	-654.795	979.651	339.032
176	3475.24	301.105	447.001	303.973	417.081	571.542	3475.24	469.704	-608.27	255.287	106.722	419.586	3475.24	871.542	238.376	-665.795	1202.65	176.032
177	3475.33	61.1055	282.001	-163.027	646.081	401.542	3475.33	645.704	658.73	167.287	506.722	139.586	3475.33	807.542	143.376	-311.795	1343.65	437.032
178	3475.43	135.105	435.001	-461.027	457.081	141.542	3475.43	486.704	1494.73	-255.713	674.722	323.586	3475.43	406.542	483.376	-353.795	796.651	433.032
179	3475.53	374.105	637.001	-159.027	412.081	57.542	3475.53	408.704	1587.73	-461.713	821.722	705.586	3475.53	-160.458	568.376	-233.795	444.651	402.032
180	3475.63	523.105	621.001	59.9727	714.081	-261.458	3475.63	293.704	997.73	-450.713	669.722	1046.59	3475.63	-188.458	511.376	-542.795	123.651	398.032
181	3475.73	434.105	687.001	4.97266	734.081	-472.458	3475.73	526.704	461.73	-429.713	521.722	958.586	3475.73	257.542	448.376	-782.795	70.6514	392.032
182	3475.82	402.105	792.001	-78.0273	733.081	-246.458	3475.82	421.704	-91.2695	-352.713	554.722	550.586	3475.82	235.542	637.376	-486.795	-166.349	207.032
183	3475.92	747.105	661.001	-138.027	765.081	-139.458	3475.92	289.704	-78.2695	80.2871	723.722	224.586	3475.92	-226.458	779.376	-353.795	164.651	-24.9678
184	3476.02	1057.11	331.001	11.9727	541.081	195.542	3476.02	223.704	761.73	611.287	554.722	152.586	3476.02	-353.458	878.376	-393.795	613.651	-77.9678
185	3476.12	1370.11	274.001	530.973	716.081	382.542	3476.12	597.704	1458.73	750.287	-88.2783	155.586	3476.12	-347.458	492.376	-342.795	430.651	-260.968
186	3476.21	1463.11	432.001	598.973	945.081	373.542	3476.21	579.704	1324.73	342.287	-296.278	-22.4141	3476.21	148.542	435.376	-170.795	441.651	-57.9678
187	3476.31	1194.11	63.001	367.973	979.081	349.542	3476.31	280.704	989.73	-21.7129	25.7217	125.586	3476.31	547.542	120.376	86.2051	712.651	1.03223
188	3476.41	924.105	-388.999	556.973	956.081	679.542	3476.41	440.704	582.73	113.287	265.722	616.586	3476.41	296.542	-283.624	222.205	668.651	-336.968
189	3476.51	1018.11	-479.999	1020.97	585.081	724.542	3476.51	598.704	617.73	451.287	796.722	772.586	3476.51	205.542	-194.624	-156.795	640.651	-600.968
190	3476.6	779.105	-554.999	880.973	674.081	678.542	3476.6	729.704	1154.73	351.287	1294.72	373.586	3476.6	570.542	-414.624	-469.795	579.651	-696.968
191	3476.7	331.105	-596.999	484.973	605.081	413.542	3476.7	608.704	1386.73	271.287	1372.72	348.586	3476.7	862.542	-633.624	-106.795	409.651	-453.968
192	3476.8	238.105	-482.999	328.973	42.081	364.542	3476.8	496.704	854.73	336.287	1355.72	320.586	3476.8	582.542	-503.624	215.205	453.651	-326.968
193	3476.9	-44.8945	100.001	356.973	152.081	821.542	3476.9	240.704	361.73	286.287	784.722	-52.4141	3476.9	368.542	-302.624	412.205	217.651	-355.968
194	3477	62.1055	783.001	149.973	328.081	852.542	3477	-29.2959	-38.2695	54.2871	-62.2783	-316.414	3477	-30.458	-211.624	365.205	183.651	-330.968
195	3477.09	2.10547	1014	163.973	624.081	746.542	3477.09	163.704	-5.26953	268.287	-495.278	-265.414	3477.09	265.542	-140.624	267.205	77.6514	-481.968
196	3477.19	-85.8945	454.001	406.973	729.081	545.542	3477.19	107.704	140.73	207.287	-555.278	-31.4141	3477.19	546.542	243.376	346.205	-383.349	-493.968
197	3477.29	-385.895	256.001	266.973	697.081	95.542	3477.29	205.704	405.73	197.287	-743.278	-93.4141	3477.29	391.542	322.376	259.205	-341.349	-245.968
198	3477.39	-313.895	634.001	476.973	528.081	189.542	3477.39	255.704	707.73	4.28711	-744.278	-118.414	3477.39	590.542	379.376	152.205	152.651	-256.968
199	3477.48	-216.895	1013	764.973	517.081	249.542	3477.48	47.7041	924.73	-358.713	-668.278	-28.4141	3477.48	492.542	593.376	243.205	261.651	-213.968
200	3477.58	238.105	829.001	681.973	560.081	-81.458	3477.58	109.704	808.73	-458.713	-517.278	-26.4141	3477.58	182.542	603.376	-80.7949	2.65137	7.03223
201	3477.68	757.105	378.001	718.973	844.081	158.542	3477.68	161.704	644.73	-12.7129	-287.278	-18.4141	3477.68	-190.458	351.376	-385.795	2.65137	586.032
202	3477.78	1086.11	-25.999	739.973	1196.08	363.542	3477.78	248.704	659.73	586.287	-24.2783	-113.414	3477.78	-296.458	369.376	-368.795	101.651	421.032
203	3477.88	1124.11	-440.999	822.973	1064.08	471.542	3477.88	-249.296	554.73	632.287	-41.2783	-155.414	3477.88	-336.458	174.376	-140.795	373.651	385.032
204	3477.97	1184.11	-597.999	1305.97	609.081	643.542	3477.97	-339.296	488.73	666.287	-50.2783	-173.414	3477.97	-147.458	-337.624	-100.795	525.651	693.032
205	3478.07	1155.11	-590.999	1410.97	486.081	560.542	3478.07	-375.296	668.73	470.287	98.7217	-19.4141	3478.07	302.542	-374.624	-165.795	430.651	885.032
206	3478.17	1161.11	-258.999	1280.97	568.081	265.542	3478.17	-38.2959	930.73	222.287	350.722	92.5859	3478.17	635.542	-319.624	-9.79492	335.651	569.032
207	3478.27	915.105	-98.999	1223.97	395.081	149.542	3478.27	319.704	927.73	-194.713	443.722	600.586	3478.27	736.542	-237.624	92.2051	-222.349	398.032
208	3478.36	893.105	-204.999	1146.97	330.081	-137.458	3478.36	443.704	720.73	-372.713	602.722	838.586	3478.36	552.542	-21.624	-145.795	-916.349	382.032
209	3478.46	735.105	-364.999	921.973	274.081	-119.458	3478.46	144.704	227.73	-50.7129	401.722	816.586	3478.46	126.542	54.376	113.205	-775.349	492.032
210	3478.56	233.105	-744.999	200.973	169.081	307.542	3478.56	230.704	-259.27	694.287	798.722	532.586	3478.56	-149.458	-163.624	215.205	-460.349	362.032
211	3478.66	311.105	-674.999	33.9727	342.081	599.542	3478.66	109.704	-1095.27	1074.29	1296.72	634.586	3478.66	-108.458	-402.624	22.2051	-279.349	93.0322
212	3478.76	563.105	-222.999	-163.027	250.081	561.542	3478.76	179.704	-1489.27	1057.29	1493.72	769.586	3478.76	-119.458	12.376	271.205	-378.349	-165.968
213	3478.85	364.105	243.001	-25.0273	186.081	431.542	3478.85	491.704	-895.27	691.287	1686.72	198.586	3478.85	4.54199	405.376	686.205	-60.3486	-474.968
214	3478.95	-22.8945	330.001	151.973	230.081	321.542	3478.95	614.704	-286.27	212.287	1694.72	-190.414	3478.95	185.542	310.376	682.205	148.651	-457.968
215	3479.05	-218.895	385.001	89.9727	112.081	60.542	3479.05	583.704	194.73	228.287	1146.72	-54.4141	3479.05	164.542	293.376	194.205	273.651	-341.968
216	3479.15	-634.895	393.001	96.9727	229.081	346.542	3479.15	396.704	432.73	130.287	661.722	441.586	3479.15	284.542	409.376	-99.7949	124.651	-308.968
217	3479.24	-340.895	473.001	36.9727	178.081	618.542	3479.24	288.704	296.73	370.287	299.722	562.586	3479.24	102.542	90.376	-184.795	-30.3486	-493.968
218	3479.34	54.1055	515.001	-67.0273	35.081	489.542	3479.34	343.704	182.73	191.287	-269.278	907.586	3479.34	146.542	-49.624	-232.795	110.651	-525.968
219	3479.44	502.105	569.001	11.9727	314.081	225.542	3479.44	316.704	278.73	259.287	-171.278	1158.59	3479.44	440.542	-206.624	-325.795	224.651	-387.968
220	3479.54	219.105	414.001	382.973	481.081	-66.458	3479.54	437.704	325.73	330.287	451.722	670.586	3479.54	609.542	38.376	-357.795	395.651	-229.968
221	3479.64	78.1055	443.001	473.973	425.081	-165.458	3479.64	295.704	545.73	-134.713	1027.72	315.586	3479.64	533.542	253.376	118.205	299.651	-21.9678
222	3479.73	285.105	506.001	616.973	141.081	-245.458	3479.73	502.704	925.73	-106.713	1236.72	430.586	3479.73	254.542	261.376	360.205	253.651	4.03223
223	3479.83	702.105	303.001	562.973	75.0811	-247.458	3479.83	687.704	407.73	-139.713	1073.72	327.586	3479.83	425.542	373.376	587.205	442.651	237.032
224	3479.93	799.105	689.001	424.973	-209.919	2.54199	3479.93	866.704	458.73	487.287	792.722	297.586	3479.93	318.542	524.376	512.205	453.651	489.032
225	3480.03	1205.11	1328	228.973	-194.919	368.542	3480.03	646.704	658.73	780.287	659.722	232.586	3480.03	10.542	277.376	614.205	520.651	196.032
226	3480.12	1143.11	1598	459.973	-116.919	597.542	3480.12	-184.296	990.73	687.287	509.722	353.586	3480.12	160.542	-150.624	564.205	166.651	339.032
227	3480.22	866.105	1570	766.973	26.0811	660.542	3480.22	-94.2959	962.73	676.287	565.722	434.586	3480.22	307.542	-126.624	169.205	69.6514	637.032
228	3480.32	718.105	936.001	663.973	631.081	703.542	3480.32	227.704	498.73	434.287	927.722	646.586	3480.32	518.542	268.376	62.2051	352.651	385.032
229	3480.42	944.105	425.001	762.973	1167.08	612.542	3480.42	-345.296	564.73	-108.713	918.722	831.586	3480.42	785.542	336.376	144.205	397.651	152.032
230	3480.52	1327.11	177.001	152.973	1559.08	714.542	3480.52	-623.296	678.73	-372.713	1267.72	1023.59	3480.52	1117.54	318.376	308.205	31.6514	91.0322
231	3480.61	1499.11	462.001	-294.027	1927.08	1062.54	3480.61	-512.296	616.73	-34.7129	1615.72	938.586	3480.61	985.542	471.376	139.205	-352.349	256.032
232	3480.71	1356.11	970.001	-215.027	2062.08	1291.54	3480.71	-338.296	501.73	248.287	1736.72	636.586	3480.71	621.542	271.376	-248.795	-501.349	123.032
233	3480.81	792.105	1353	-148.027	2081.08	1340.54	3480.81	-60.2959	37.7305	229.287	1243.72	525.586	3480.81	302.542	-4.62402	-549.795	-323.349	31.0322
234	3480.91	201.105	1449	-123.027	1910.08	1531.54	3480.91	319.704	-290.27	349.287	839.722	539.586	3480.91	194.542	84.376	-407.795	-68.3486	-46.9678
235	3481	-295.895	1441	-265.027	1985.08	1541.54	3481	428.704	-92.2695	484.287	432.722	519.586	3481	317.542	35.376	-248.795	96.6514	88.0322
236	3481.1	-443.895	1064	-111.027	2316.08	1850.54	3481.1	435.704	574.73	563.287	745.722	608.586	3481.1	518.542	30.376	-224.795	-125.349	26.0322
237	3481.2	-349.895	771.001	157.973	2876.08	2778.54	3481.2	61.7041	1155.73	409.287	1089.72	511.586	3481.2	521.542	183.376	-302.795	-243.349	-225.968
238	3481.3	-100.895	954.001	436.973	3303.08	3577.54	3481.3	-233.296	1189.73	-158.713	912.722	458.586	3481.3	292.542	-33.624	-217.795	-19.3486	-526.968
239	3481.4	-317.895	1114	485.973	4099.08	3809.54	3481.4	-121.296	1378.73	-283.713	537.722	422.586	3481.4	205.542	-296.624	5.20508	13.6514	-554.968
240	3481.49	-357.895	715.001	448.973	4577.08	4082.54	3481.49	-312.296	1160.73	-311.713	584.722	479.586	3481.49	498.542	-672.624	554.205	239.651	-455.968
241	3481.59	-429.895	249.001	595.973	4593.08	4645.54	3481.59	-401.296	1032.73	-625.713	830.722	491.586	3481.59	410.542	-1010.62	476.205	379.651	-226.968
242	3481.69	-316.895	67.001	346.973	4740.08	5007.54	3481.69	-32.2959	1007.73	-347.713	511.722	350.586	3481.69	215.542	-1119.62	303.205	357.651	-167.968
243	3481.79	166.105	-301.999	697.973	5065.08	5738.54	3481.79	251.704	951.73	157.287	37.7217	292.586	3481.79	86.542	-982.624	260.205	163.651	190.032
244	3481.88	903.105	2.00098	1098.97	5506.08	6481.54	3481.88	463.704	1174.73	349.287	-593.278	261.586	3481.88	100.542	-723.624	96.2051	121.651	517.032
245	3481.98	895.105	661.001	1524.97	5477.08	6534.54	3481.98	400.704	1130.73	507.287	-735.278	304.586	3481.98	278.542	-111.624	-105.795	223.651	610.032
246	3482.08	852.105	1097	1864.97	5289.08	6624.54	3482.08	290.704	1062.73	217.287	-570.278	560.586	3482.08	466.542	309.376	-83.7949	246.651	494.032
247	3482.18	939.105	1047	2093.97	5412.08	6657.54	3482.18	-81.2959	1462.73	-26.7129	-26.2783	602.586	3482.18	439.542	242.376	-261.795	173.651	192.032
248	3482.27	683.105	844.001	2659.97	5457.08	6642.54	3482.27	32.7041	1816.73	115.287	78.7217	280.586	3482.27	369.542	38.376	-168.795	-96.3486	14.0322
249	3482.37	834.105	705.001	3266.97	4897.08	6265.54	3482.37	244.704	1652.73	69.2871	328.722	201.586	3482.37	373.542	-142.624	26.2051	-26.3486	26.0322
250	3482.47	991.105	382.001	3697.97	4260.08	5527.54	3482.47	84.7041	1186.73	390.287	601.722	163.586	3482.47	267.542	-519.624	-152.795	-399.349	258.032
251	3482.57	1244.11	-33.999	3500.97	3395.08	5241.54	3482.57	20.7041	839.73	212.287	751.722	-78.4141	3482.57	248.542	-466.624	-534.795	-229.349	414.032
252	3482.67	1631.11	-297.999	3368.97	2765.08	4422.54	3482.67	158.704	530.73	121.287	549.722	-120.414	3482.67	110.542	-213.624	-824.795	-28.3486	168.032
253	3482.76	1889.11	-372.999	3485.97	2237.08	4109.54	3482.76	275.704	551.73	104.287	604.722	-26.4141	3482.76	227.542	-127.624	-851.795	35.6514	119.032
254	3482.86	1558.11	-813.999	3826.97	1923.08	4254.54	3482.86	128.704	264.73	173.287	955.722	75.5859	3482.86	22.542	-109.624	-681.795	60.6514	-93.9678
255	3482.96	1042.11	-1067	4203.97	1939.08	4684.54	3482.96	140.704	419.73	254.287	1289.72	72.5859	3482.96	230.542	-220.624	-707.795	65.6514	152.032
256	3483.06	830.105	-938.999	4125.97	1845.08	4345.54	3483.06	-70.2959	447.73	394.287	1126.72	-66.4141	3483.06	172.542	-287.624	-699.795	273.651	309.032
257	3483.15	417.105	-995.999	3384.97	1635.08	3787.54	3483.15	-2.2959	532.73	173.287	1057.72	-200.414	3483.15	-285.458	-292.624	-796.795	709.651	143.032
258	3483.25	316.105	-819.999	2957.97	941.081	3123.54	3483.25	351.704	390.73	231.287	1110.72	362.586	3483.25	-584.458	-564.624	-560.795	934.651	244.032
259	3483.35	485.105	-613.999	2743.97	246.081	2483.54	3483.35	253.704	917.73	345.287	1387.72	518.586	3483.35	-453.458	-605.624	-270.795	713.651	527.032
260	3483.45	429.105	-345.999	3061.97	-552.919	2102.54	3483.45	-111.296	1109.73	79.2871	1597.72	763.586	3483.45	-271.458	-362.624	127.205	962.651	153.032
261	3483.55	-261.895	-202.999	3269.97	-1513.92	1251.54	3483.55	60.7041	973.73	-307.713	1846.72	860.586	3483.55	-249.458	190.376	312.205	1219.65	-457.968
262	3483.64	-402.895	-379.999	3307.97	-1986.92	322.542	3483.64	112.704	578.73	103.287	1748.72	966.586	3483.64	-28.458	52.376	469.205	969.651	-398.968
263	3483.74	-151.895	-396.999	3121.97	-2345.92	-48.458	3483.74	307.704	455.73	546.287	1993.72	1258.59	3483.74	222.542	-38.624	550.205	647.651	-134.968
264	3483.84	-304.895	-159.999	2386.97	-2458.92	-98.458	3483.84	344.704	966.73	1126.29	1985.72	1115.59	3483.84	10.542	117.376	279.205	294.651	-58.9678
265	3483.94	-30.8945	-179.999	1892.97	-2586.92	-202.458	3483.94	229.704	1363.73	1497.29	1878.72	601.586	3483.94	-179.458	463.376	-91.7949	199.651	-204.968
266	3484.03	55.1055	68.001	1489.97	-3228.92	-140.458	3484.03	-207.296	1422.73	1752.29	1748.72	772.586	3484.03	19.542	889.376	-399.795	421.651	-77.9678
267	3484.13	-83.8945	-101.999	1375.97	-3996.92	-493.458	3484.13	-347.296	1432.73	1757.29	1189.72	753.586	3484.13	-179.458	796.376	-58.7949	108.651	-277.968
268	3484.23	-142.895	-321.999	839.973	-4172.92	-862.458	3484.23	-316.296	1141.73	1316.29	1081.72	917.586	3484.23	17.542	216.376	262.205	-200.349	19.0322
269	3484.33	114.105	-387.999	441.973	-4190.92	-932.458	3484.33	-298.296	522.73	997.287	1033.72	1507.59	3484.33	-97.458	-340.624	185.205	-475.349	114.032
270	3484.43	328.105	-139.999	352.973	-4454.92	-866.458	3484.43	-90.2959	318.73	1006.29	1255.72	1678.59	3484.43	-41.458	-228.624	-95.7949	-334.349	186.032
271	3484.52	683.105	19.001	427.973	-4482.92	-1103.46	3484.52	82.7041	567.73	1328.29	1433.72	1662.59	3484.52	-14.458	-194.624	-38.7949	2.65137	436.032
272	3484.62	1168.11	88.001	367.973	-4730.92	-1428.46	3484.62	403.704	824.73	1743.29	1453.72	1880.59	3484.62	316.542	-406.624	-123.795	479.651	621.032
273	3484.72	1247.11	250.001	-279.027	-4471.92	-1958.46	3484.72	556.704	1124.73	1562.29	1272.72	1787.59	3484.72	583.542	-550.624	-383.795	802.651	255.032
274	3484.82	1126.11	175.001	-953.027	-4173.92	-2720.46	3484.82	321.704	1380.73	1883.29	1513.72	1655.59	3484.82	535.542	-184.624	-405.795	828.651	104.032
275	3484.91	1404.11	-119.999	-1289.03	-4023.92	-3246.46	3484.91	114.704	1458.73	1809.29	1555.72	1933.59	3484.91	-124.458	66.376	-53.7949	1105.65	-96.9678
276	3485.01	1374.11	-556.999	-1144.03	-3624.92	-3815.46	3485.01	-144.296	1258.73	1445.29	1748.72	2114.59	3485.01	-299.458	-210.624	198.205	1636.65	-396.968
277	3485.11	813.105	-758.999	-769.027	-3576.92	-4334.46	3485.11	-26.2959	1053.73	1194.29	1719.72	2341.59	3485.11	-333.458	-236.624	53.2051	1712.65	-386.968
278	3485.21	4.10547	-480.999	-590.027	-3153.92	-4874.46	3485.21	-50.2959	1241.73	978.287	1766.72	2541.59	3485.21	-248.458	-310.624	-269.795	1588.65	-288.968
279	3485.3	-236.895	-265.999	-749.027	-2542.92	-5037.46	3485.3	12.7041	1394.73	998.287	2222.72	2475.59	3485.3	-379.458	-699.624	-565.795	1542.65	-51.9678
280	3485.4	-35.8945	-207.999	-710.027	-1942.92	-5289.46	3485.4	318.704	1406.73	1254.29	2785.72	2539.59	3485.4	-562.458	-948.624	-271.795	1488.65	273.032
281	3485.5	319.105	-5.99902	-1078.03	-1603.92	-5087.46	3485.5	-117.296	1379.73	1702.29	3165.72	2724.59	3485.5	-320.458	-982.624	-67.7949	1714.65	396.032
282	3485.6	210.105	129.001	-1509.03	-1644.92	-4919.46	3485.6	-777.296	1168.73	1934.29	3285.72	2526.59	3485.6	-49.458	-751.624	179.205	1747.65	700.032
283	3485.7	186.105	215.001	-1709.03	-1366.92	-5293.46	3485.7	-637.296	776.73	1567.29	2896.72	2361.59	3485.7	414.542	-463.624	501.205	2199.65	634.032
284	3485.79	281.105	127.001	-2415.03	-1017.92	-5583.46	3485.79	-146.296	730.73	1552.29	2597.72	1841.59	3485.79	641.542	-66.624	529.205	2282.65	525.032
285	3485.89	134.105	27.001	-3035.03	-915.919	-5631.46	3485.89	-32.2959	1026.73	1663.29	2387.72	1329.59	3485.89	528.542	-8.62402	433.205	2311.65	571.032
286	3485.99	278.105	-269.999	-3044.03	-717.919	-5486.46	3485.99	-130.296	1074.73	1647.29	2140.72	812.586	3485.99	561.542	-247.624	248.205	2706.65	625.032
287	3486.09	674.105	-287.999	-3480.03	-562.919	-5024.46	3486.09	-319.296	1109.73	1308.29	1525.72	618.586	3486.09	837.542	-571.624	173.205	3226.65	547.032
288	3486.18	694.105	-439.999	-3556.03	-603.919	-4331.46	3486.18	-438.296	1241.73	1066.29	1368.72	761.586	3486.18	296.542	-270.624	300.205	3386.65	302.032
289	3486.28	583.105	-503.999	-3615.03	-366.919	-3984.46	3486.28	-291.296	897.73	950.287	1224.72	914.586	3486.28	-386.458	-206.624	528.205	3326.65	341.032
290	3486.38	547.105	-341.999	-3503.03	-35.919	-3510.46	3486.38	15.7041	301.73	1251.29	1048.72	856.586	3486.38	-918.458	-624.624	807.205	3623.65	758.032
291	3486.48	479.105	-244.999	-3023.03	-1.91894	-2633.46	3486.48	101.704	171.73	1520.29	887.722	965.586	3486.48	-1080.46	-768.624	659.205	3954.65	1192.03
292	3486.58	498.105	-232.999	-2906.03	409.081	-2086.46	3486.58	190.704	455.73	1135.29	750.722	1502.59	3486.58	-736.458	-859.624	793.205	4236.65	1618.03
293	3486.67	170.105	-304.999	-2676.03	862.081	-1730.46	3486.67	-2.2959	723.73	714.287	529.722	1857.59	3486.67	-554.458	-776.624	991.205	4197.65	1920.03
294	3486.77	275.105	-46.999	-2370.03	1135.08	-1127.46	3486.77	93.7041	540.73	272.287	686.722	1845.59	3486.77	-336.458	-462.624	914.205	4643.65	1973.03
295	3486.87	306.105	137.001	-1594.03	1350.08	-777.458	3486.87	195.704	185.73	-129.713	894.722	1906.59	3486.87	69.542	-149.624	980.205	4444.65	2246.03
296	3486.97	272.105	160.001	-1241.03	1138.08	-661.458	3486.97	613.704	-166.27	-186.713	709.722	1651.59	3486.97	214.542	93.376	1070.21	3918.65	2799.03
297	3487.06	75.1055	-27.999	-1001.03	772.081	-570.458	3487.06	429.704	-45.2695	344.287	1115.72	1073.59	3487.06	-7.45801	129.376	868.205	4024.65	3151.03
298	3487.16	16.1055	-63.999	-937.027	1071.08	-570.458	3487.16	-173.296	-370.27	321.287	1408.72	326.586	3487.16	-185.458	-224.624	413.205	4027.65	3400.03
299	3487.26	-399.895	83.001	-352.027	1232.08	-269.458	3487.26	-138.296	-601.27	329.287	1180.72	155.586	3487.26	-111.458	-429.624	-91.7949	3538.65	3920.03
300	3487.36	-450.895	183.001	11.9727	997.081	-387.458	3487.36	74.7041	-1002.27	361.287	874.722	737.586	3487.36	125.542	-557.624	131.205	2607.65	4354.03
301	3487.46	-271.895	54.001	97.9727	1081.08	-370.458	3487.46	93.7041	-1086.27	392.287	607.722	847.586	3487.46	341.542	-873.624	846.205	2179.65	4317.03
302	3487.55	-399.895	212.001	72.9727	729.081	-468.458	3487.55	-64.2959	-639.27	260.287	82.7217	890.586	3487.55	381.542	-1001.62	1562.21	2066.65	3797.03
303	3487.65	-266.895	160.001	-75.0273	761.081	-300.458	3487.65	-15.2959	-96.2695	396.287	-88.2783	688.586	3487.65	254.542	-529.624	1772.21	1835.65	3337.03
304	3487.75	-133.895	4.00098	78.9727	616.081	-14.458	3487.75	642.704	144.73	348.287	349.722	95.5859	3487.75	77.542	-73.624	1767.21	1248.65	3404.03
305	3487.85	42.1055	-28.999	526.973	197.081	-312.458	3487.85	448.704	405.73	254.287	757.722	-214.414	3487.85	-71.458	-160.624	1594.21	646.651	3598.03
306	3487.94	253.105	122.001	1068.97	356.081	-367.458	3487.94	141.704	880.73	431.287	394.722	-335.414	3487.94	-340.458	-496.624	1005.21	462.651	3493.03
307	3488.04	793.105	30.001	844.973	419.081	-418.458	3488.04	239.704	726.73	626.287	-203.278	-659.414	3488.04	-692.458	-131.624	525.205	421.651	3517.03
308	3488.14	1195.11	416.001	518.973	672.081	-107.458	3488.14	449.704	752.73	205.287	-666.278	-609.414	3488.14	-491.458	117.376	563.205	274.651	3631.03
309	3488.24	1046.11	786.001	625.973	776.081	117.542	3488.24	892.704	423.73	-212.713	-821.278	-701.414	3488.24	-32.458	364.376	650.205	452.651	3393.03
310	3488.34	1189.11	892.001	405.973	942.081	119.542	3488.34	1000.7	79.7305	-631.713	-334.278	-1020.41	3488.34	131.542	804.376	1123.21	335.651	3400.03
311	3488.43	1367.11	660.001	413.973	836.081	46.542	3488.43	1198.7	200.73	-921.713	-156.278	-1010.41	3488.43	-201.458	714.376	1401.21	-14.3486	3019.03
312	3488.53	1065.11	358.001	466.973	586.081	178.542	3488.53	963.704	963.73	-847.713	188.722	-622.414	3488.53	-445.458	356.376	1403.21	-409.349	2487.03
313	3488.63	904.105	61.001	272.973	823.081	118.542	3488.63	910.704	1122.73	-605.713	52.7217	-434.414	3488.63	-455.458	-16.624	890.205	-460.349	2397.03
314	3488.73	933.105	-62.999	266.973	878.081	183.542	3488.73	528.704	892.73	-377.713	190.722	-793.414	3488.73	-230.458	-345.624	631.205	-643.349	2297.03
315	3488.82	867.105	-96.999	239.973	685.081	274.542	3488.82	-33.2959	377.73	122.287	-213.278	-1209.41	3488.82	-226.458	-262.624	581.205	-1306.35	1786.03
316	3488.92	1195.11	-100.999	486.973	543.081	62.542	3488.92	43.7041	484.73	439.287	-359.278	-1247.41	3488.92	116.542	-104.624	702.205	-2266.35	904.032
317	3489.02	1489.11	-199.999	625.973	624.081	-376.458	3489.02	390.704	247.73	289.287	-402.278	-948.414	3489.02	-75.458	144.376	546.205	-2505.35	215.032
318	3489.12	1427.11	17.001	955.973	911.081	-281.458	3489.12	104.704	-205.27	-57.7129	-254.278	-491.414	3489.12	-106.458	268.376	153.205	-2455.35	-75.9678
319	3489.22	858.105	312.001	939.973	937.081	89.542	3489.22	206.704	-499.27	-178.713	-430.278	-351.414	3489.22	100.542	475.376	-303.795	-2735.35	-96.9678
320	3489.31	672.105	19.001	1290.97	990.081	437.542	3489.31	270.704	-856.27	-506.713	-358.278	-105.414	3489.31	-519.458	371.376	-507.795	-3081.35	-170.968
321	3489.41	534.105	-328.999	1624.97	1057.08	589.542	3489.41	357.704	-821.27	-671.713	-91.2783	-296.414	3489.41	-1388.46	-152.624	-76.7949	-3601.35	-283.968
322	3489.51	284.105	-162.999	1716.97	1193.08	150.542	3489.51	248.704	-709.27	-316.713	189.722	-731.414	3489.51	-1599.46	-473.624	409.205	-3635.35	-692.968
323	3489.61	241.105	-4.99902	1762.97	1139.08	-221.458	3489.61	91.7041	-612.27	161.287	116.722	-951.414	3489.61	-1135.46	-436.624	506.205	-4014.35	-1606.97
324	3489.7	165.105	105.001	1847.97	1142.08	-181.458	3489.7	-47.2959	-539.27	370.287	-155.278	-764.414	3489.7	-713.458	-134.624	880.205	-4672.35	-2174.97
325	3489.8	426.105	292.001	1452.97	1058.08	-45.458	3489.8	64.7041	-698.27	197.287	119.722	-477.414	3489.8	-62.458	-150.624	809.205	-4896.35	-2553.97
326	3489.9	109.105	305.001	950.973	642.081	-369.458	3489.9	72.7041	-460.27	73.2871	191.722	-455.414	3489.9	34.542	-282.624	158.205	-4920.35	-2231.97
327	3490	-68.8945	228.001	405.973	317.081	174.542	3490	-40.2959	22.7305	-216.713	407.722	-369.414	3490	174.542	-614.624	-178.795	-4588.35	-2402.97
328	3490.09	-76.8945	51.001	21.9727	485.081	648.542	3490.09	6.7041	-67.2695	-564.713	-277.278	-485.414	3490.09	352.542	-980.624	-7.79492	-4259.35	-2763.97
329	3490.19	151.105	192.001	-157.027	334.081	869.542	3490.19	12.7041	-469.27	-772.713	-728.278	-465.414	3490.19	132.542	-931.624	-282.795	-4112.35	-3110.97
330	3490.29	352.105	-17.999	-286.027	166.081	498.542	3490.29	-81.2959	-736.27	-702.713	-422.278	-420.414	3490.29	78.542	-603.624	-276.795	-3957.35	-3302.97
331	3490.39	405.105	-110.999	-469.027	-200.919	229.542	3490.39	-125.296	-449.27	-533.713	-517.278	-348.414	3490.39	-200.458	-172.624	-358.795	-3715.35	-3432.97
332	3490.49	592.105	9.00098	-252.027	-298.919	-223.458	3490.49	184.704	-286.27	-310.713	-1095.28	-395.414	3490.49	-380.458	65.376	-855.795	-3591.35	-3639.97
333	3490.58	676.105	-2.99902	-115.027	-113.919	-501.458	3490.58	49.7041	121.73	-986.713	-1000.28	-778.414	3490.58	-329.458	255.376	-1168.79	-3129.35	-3844.97
334	3490.68	497.105	81.001	-141.027	379.081	-305.458	3490.68	219.704	48.7305	-1318.71	-657.278	-835.414	3490.68	-367.458	460.376	-1184.79	-2805.35	-4023.97
335	3490.78	515.105	183.001	-188.027	481.081	278.542	3490.78	375.704	91.7305	-522.713	-809.278	-353.414	3490.78	-97.458	767.376	-902.795	-2172.35	-4295.97
336	3490.88	450.105	394.001	-243.027	263.081	649.542	3490.88	194.704	61.7305	-226.713	-950.278	239.586	3490.88	357.542	809.376	-788.795	-1650.35	-4470.97
337	3490.97	466.105	529.001	-126.027	-232.919	731.542	3490.97	214.704	203.73	171.287	-755.278	215.586	3490.97	274.542	346.376	-566.795	-1099.35	-4574.97
338	3491.07	101.105	429.001	181.973	-25.9189	529.542	3491.07	264.704	-171.27	538.287	-299.278	-62.4141	3491.07	-8.45801	425.376	-799.795	-462.349	-4432.97
339	3491.17	42.1055	377.001	532.973	101.081	520.542	3491.17	543.704	-426.27	710.287	-45.2783	-66.4141	3491.17	256.542	680.376	-848.795	-306.349	-4178.97
340	3491.27	336.105	387.001	631.973	-6.91894	511.542	3491.27	614.704	-655.27	388.287	-228.278	-116.414	3491.27	572.542	774.376	-990.795	-218.349	-3697.97
341	3491.37	-36.8945	484.001	623.973	323.081	837.542	3491.37	284.704	-397.27	324.287	-189.278	-182.414	3491.37	699.542	411.376	-1330.79	-18.3486	-3285.97
342	3491.46	3.10547	700.001	584.973	632.081	661.542	3491.46	183.704	65.7305	494.287	64.7217	-418.414	3491.46	483.542	285.376	-1429.79	-115.349	-3024.97
343	3491.56	-154.895	622.001	668.973	1116.08	402.542	3491.56	213.704	64.7305	763.287	669.722	-574.414	3491.56	-303.458	-51.624	-1255.79	112.651	-2737.97
344	3491.66	-251.895	814.001	424.973	1245.08	203.542	3491.66	-122.296	105.73	355.287	812.722	-583.414	3491.66	-392.458	-578.624	-1243.79	333.651	-2128.97
345	3491.76	-6.89453	779.001	118.973	898.081	86.542	3491.76	-242.296	153.73	-34.7129	537.722	-655.414	3491.76	-440.458	-192.624	-1251.79	240.651	-2085.97
346	3491.85	136.105	635.001	-19.0273	670.081	199.542	3491.85	84.7041	182.73	299.287	194.722	-338.414	3491.85	-473.458	-155.624	-1038.79	30.6514	-2479.97
347	3491.95	16.1055	384.001	50.9727	680.081	492.542	3491.95	101.704	397.73	427.287	223.722	-277.414	3491.95	-306.458	-419.624	-998.795	-460.349	-1991.97
348	3492.05	-317.895	-268.999	114.973	331.081	875.542	3492.05	-95.2959	579.73	361.287	4.72168	-659.414	3492.05	-89.458	-315.624	-959.795	-762.349	-1474.97
349	3492.15	-448.895	-178.999	-87.0273	248.081	935.542	3492.15	191.704	307.73	133.287	266.722	-785.414	3492.15	242.542	-331.624	-725.795	-582.349	-1318.97
350	3492.25	293.105	-160.999	-339.027	499.081	959.542	3492.25	410.704	33.7305	-150.713	599.722	-664.414	3492.25	452.542	-411.624	-589.795	-295.349	-1270.97
351	3492.34	866.105	-603.999	-400.027	172.081	1072.54	3492.34	622.704	-404.27	-299.713	394.722	-472.414	3492.34	-34.458	-475.624	-706.795	-465.349	-1015.97
352	3492.44	1151.11	-217.999	-258.027	104.081	1184.54	3492.44	951.704	-363.27	-319.713	282.722	-577.414	3492.44	-120.458	-563.624	-723.795	-952.349	-822.968
353	3492.54	1301.11	360.001	95.9727	189.081	781.542	3492.54	1039.7	-45.2695	-215.713	-25.2783	-1026.41	3492.54	-235.458	-342.624	-528.795	-900.349	-478.968
354	3492.64	993.105	636.001	102.973	400.081	444.542	3492.64	589.704	574.73	236.287	-208.278	-822.414	3492.64	-54.458	277.376	-510.795	-645.349	-169.968
355	3492.73	718.105	222.001	76.9727	388.081	421.542	3492.73	393.704	1103.73	223.287	-757.278	-718.414	3492.73	-205.458	678.376	-414.795	-441.349	155.032
356	3492.83	628.105	298.001	86.9727	302.081	657.542	3492.83	-91.2959	970.73	-17.7129	-621.278	-501.414	3492.83	-331.458	916.376	-313.795	-445.349	49.0322
357	3492.93	683.105	424.001	158.973	399.081	662.542	3492.93	-444.296	504.73	-176.713	-282.278	-196.414	3492.93	-582.458	1092.38	-168.795	-499.349	-115.968
358	3493.03	862.105	-71.999	205.973	438.081	507.542	3493.03	-500.296	502.73	96.2871	46.7217	56.5859	3493.03	-636.458	1080.38	-180.795	-143.349	-72.9678
359	3493.12	905.105	-330.999	169.973	247.081	634.542	3493.12	-17.2959	621.73	111.287	32.7217	92.5859	3493.12	-561.458	977.376	-292.795	130.651	240.032
360	3493.22	570.105	-5.99902	315.973	151.081	525.542	3493.22	403.704	982.73	88.2871	265.722	210.586	3493.22	-475.458	706.376	-493.795	179.651	243.032
361	3493.32	254.105	135.001	313.973	371.081	320.542	3493.32	435.704	1325.73	335.287	500.722	388.586	3493.32	-309.458	1028.38	-209.795	89.6514	-7.96777
362	3493.42	325.105	256.001	232.973	457.081	118.542	3493.42	378.704	1015.73	704.287	672.722	265.586	3493.42	-263.458	1046.38	-289.795	-510.349	-369.968
363	3493.52	620.105	578.001	567.973	741.081	114.542	3493.52	195.704	178.73	788.287	689.722	154.586	3493.52	-148.458	471.376	-470.795	-650.349	-628.968
364	3493.61	645.105	625.001	1102.97	302.081	193.542	3493.61	234.704	88.7305	610.287	780.722	81.5859	3493.61	339.542	-212.624	-364.795	-488.349	-147.968
365	3493.71	327.105	726.001	922.973	178.081	411.542	3493.71	494.704	88.7305	482.287	1066.72	241.586	3493.71	959.542	-604.624	-446.795	-225.349	46.0322
366	3493.81	-162.895	612.001	774.973	304.081	704.542	3493.81	731.704	-29.2695	265.287	1151.72	247.586	3493.81	707.542	-588.624	-121.795	-186.349	45.0322
367	3493.91	-354.895	356.001	834.973	573.081	874.542	3493.91	553.704	113.73	369.287	1069.72	789.586	3493.91	630.542	-487.624	-110.795	341.651	127.032
368	3494	111.105	-32.999	631.973	666.081	876.542	3494	275.704	695.73	186.287	971.722	1171.59	3494	676.542	-715.624	-358.795	318.651	-95.9678
369	3494.1	474.105	-458.999	538.973	903.081	911.542	3494.1	382.704	812.73	9.28711	1075.72	1296.59	3494.1	526.542	-827.624	-256.795	-48.3486	-344.968
370	3494.2	505.105	-400.999	385.973	646.081	776.542	3494.2	65.7041	562.73	424.287	1398.72	1587.59	3494.2	411.542	-844.624	-200.795	81.6514	-165.968
371	3494.3	354.105	37.001	490.973	383.081	1144.54	3494.3	-393.296	605.73	944.287	1341.72	1373.59	3494.3	233.542	-610.624	-514.795	0.65137	72.0322
372	3494.4	-14.8945	390.001	252.973	356.081	1127.54	3494.4	-441.296	288.73	1298.29	942.722	1091.59	3494.4	-199.458	-502.624	-576.795	-8.34863	27.0322
373	3494.49	-84.8945	360.001	-89.0273	538.081	740.542	3494.49	-382.296	597.73	1023.29	1059.72	521.586	3494.49	-494.458	-496.624	-64.7949	-84.3486	-204.968
374	3494.59	-119.895	377.001	30.9727	598.081	390.542	3494.59	110.704	547.73	842.287	1278.72	83.5859	3494.59	-460.458	-661.624	-53.7949	13.6514	-179.968
375	3494.69	352.105	135.001	80.9727	941.081	305.542	3494.69	352.704	775.73	634.287	1394.72	225.586	3494.69	28.542	-627.624	-77.7949	71.6514	-95.9678
376	3494.79	1100.11	120.001	252.973	1217.08	291.542	3494.79	202.704	971.73	423.287	1187.72	438.586	3494.79	237.542	-418.624	-162.795	-99.3486	19.0322
377	3494.88	1014.11	510.001	342.973	1002.08	179.542	3494.88	99.7041	614.73	749.287	985.722	688.586	3494.88	367.542	-173.624	-58.7949	-259.349	158.032
378	3494.98	897.105	723.001	168.973	767.081	272.542	3494.98	189.704	433.73	1312.29	587.722	1022.59	3494.98	223.542	77.376	-511.795	-297.349	273.032
379	3495.08	586.105	634.001	526.973	911.081	441.542	3495.08	580.704	610.73	1221.29	668.722	1005.59	3495.08	170.542	21.376	-826.795	-433.349	-201.968
380	3495.18	299.105	671.001	874.973	1286.08	567.542	3495.18	657.704	402.73	1088.29	539.722	1015.59	3495.18	255.542	40.376	-534.795	-742.349	-507.968
381	3495.28	284.105	977.001	871.973	1508.08	504.542	3495.28	533.704	596.73	962.287	612.722	1331.59	3495.28	324.542	-369.624	-184.795	-959.349	-447.968
382	3495.37	419.105	965.001	975.973	1588.08	373.542	3495.37	518.704	788.73	1001.29	373.722	1482.59	3495.37	477.542	-175.624	-96.7949	-1112.35	-468.968
383	3495.47	740.105	815.001	906.973	1588.08	757.542	3495.47	587.704	1256.73	1467.29	377.722	1393.59	3495.47	231.542	261.376	-205.795	-948.349	-718.968
384	3495.57	627.105	1069	654.973	2002.08	1469.54	3495.57	696.704	1543.73	1569.29	763.722	1172.59	3495.57	15.542	37.376	-227.795	-1097.35	-717.968
385	3495.67	70.1055	1434	648.973	2602.08	2140.54	3495.67	337.704	1606.73	1710.29	956.722	949.586	3495.67	-50.458	-266.624	-49.7949	-1338.35	-799.968
386	3495.76	133.105	1745	456.973	3459.08	3121.54	3495.76	-68.2959	1544.73	1374.29	1258.72	1071.59	3495.76	27.542	-370.624	215.205	-1274.35	-936.968
387	3495.86	156.105	1805	672.973	4256.08	4206.54	3495.86	-269.296	1650.73	911.287	1695.72	1413.59	3495.86	51.542	-756.624	571.205	-1004.35	-655.968
388	3495.96	141.105	1550	857.973	5193.08	4825.54	3495.96	-120.296	1437.73	816.287	1888.72	1817.59	3495.96	317.542	-595.624	418.205	-951.349	-359.968
389	3496.06	138.105	1475	1470.97	6117.08	5575.54	3496.06	-38.2959	1565.73	852.287	2265.72	1586.59	3496.06	381.542	50.376	256.205	-628.349	-149.968
390	3496.16	255.105	1707	1598.97	6796.08	6761.54	3496.16	277.704	1613.73	579.287	2661.72	1798.59	3496.16	313.542	477.376	100.205	-246.349	281.032
391	3496.25	862.105	1829	1128.97	7470.08	8287.54	3496.25	689.704	1868.73	703.287	3188.72	1804.59	3496.25	365.542	678.376	173.205	60.6514	775.032
392	3496.35	905.105	1486	939.973	7700.08	9567.54	3496.35	583.704	1833.73	717.287	3233.72	2058.59	3496.35	265.542	881.376	377.205	102.651	985.032
393	3496.45	546.105	966.001	1120.97	8398.08	10475.5	3496.45	459.704	1793.73	736.287	3191.72	2035.59	3496.45	166.542	1018.38	507.205	257.651	970.032
394	3496.55	350.105	768.001	1343.97	9170.08	11416.5	3496.55	299.704	1738.73	1093.29	3121.72	2116.59	3496.55	349.542	868.376	489.205	-183.349	905.032
395	3496.64	561.105	733.001	1562.97	9419.08	12003.5	3496.64	295.704	1748.73	1540.29	3528.72	2535.59	3496.64	689.542	793.376	25.2051	-142.349	417.032
396	3496.74	766.105	992.001	1680.97	9620.08	12244.5	3496.74	344.704	1893.73	1482.29	3710.72	2750.59	3496.74	591.542	789.376	-280.795	202.651	513.032
397	3496.84	786.105	599.001	2890.97	9873.08	12435.5	3496.84	229.704	1143.73	1643.29	3326.72	2661.59	3496.84	457.542	824.376	-627.795	631.651	284.032
398	3496.94	756.105	144.001	4321.97	10123.1	12110.5	3496.94	18.7041	590.73	1915.29	2790.72	2619.59	3496.94	655.542	554.376	-586.795	583.651	443.032
399	3497.04	688.105	47.001	5240.97	9916.08	11550.5	3497.04	-25.2959	300.73	1844.29	2528.72	2592.59	3497.04	509.542	913.376	-456.795	365.651	382.032
400	3497.13	677.105	114.001	5821.97	9463.08	11345.5	3497.13	94.7041	142.73	1944.29	2483.72	2625.59	3497.13	379.542	1135.38	-197.795	369.651	786.032
401	3497.23	776.105	80.001	5846.97	8888.08	11265.5	3497.23	223.704	11.7305	1886.29	2178.72	2958.59	3497.23	201.542	891.376	-99.7949	372.651	938.032
402	3497.33	454.105	220.001	6014.97	8008.08	10512.5	3497.33	104.704	211.73	1483.29	1971.72	2850.59	3497.33	253.542	553.376	139.205	379.651	658.032
403	3497.43	577.105	432.001	6390.97	7588.08	9896.54	3497.43	-40.2959	189.73	1360.29	1915.72	2451.59	3497.43	491.542	68.376	388.205	84.6514	56.0322
404	3497.52	402.105	572.001	6919.97	6681.08	9546.54	3497.52	23.7041	146.73	1486.29	2397.72	2512.59	3497.52	786.542	319.376	699.205	9.65137	239.032
405	3497.62	-52.8945	396.001	7073.97	5694.08	8794.54	3497.62	-110.296	322.73	1275.29	2386.72	2388.59	3497.62	1116.54	620.376	722.205	-77.3486	819.032
406	3497.72	-55.8945	-123.999	6870.97	4828.08	7877.54	3497.72	-222.296	695.73	1495.29	2448.72	2388.59	3497.72	889.542	749.376	451.205	-132.349	598.032
407	3497.82	46.1055	-616.999	6509.97	3945.08	6537.54	3497.82	-305.296	665.73	1214.29	2868.72	1982.59	3497.82	350.542	413.376	254.205	-182.349	154.032
408	3497.92	148.105	-861.999	6572.97	2965.08	5718.54	3497.92	-514.296	671.73	1148.29	2683.72	1564.59	3497.92	17.542	-299.624	52.2051	-141.349	-88.9678
409	3498.01	93.1055	-1239	6983.97	2127.08	5255.54	3498.01	-458.296	1019.73	1352.29	2306.72	1673.59	3498.01	189.542	-545.624	-342.795	98.6514	-252.968
410	3498.11	114.105	-1211	6868.97	1120.08	4114.54	3498.11	-230.296	1253.73	1165.29	2242.72	1684.59	3498.11	463.542	-600.624	-535.795	103.651	-287.968
411	3498.21	165.105	-1512	6261.97	-144.919	2964.54	3498.21	175.704	1054.73	753.287	2132.72	1652.59	3498.21	495.542	-379.624	-356.795	-120.349	-63.9678
412	3498.31	429.105	-1502	5439.97	-1318.92	2616.54	3498.31	632.704	733.73	877.287	1803.72	1962.59	3498.31	230.542	113.376	-690.795	-228.349	-89.9678
413	3498.4	417.105	-1093	5010.97	-2299.92	1902.54	3498.4	405.704	322.73	1108.29	1888.72	2294.59	3498.4	118.542	160.376	-1002.79	143.651	269.032
414	3498.5	793.105	-785.999	4500.97	-3360.92	1268.54	3498.5	431.704	258.73	1495.29	2102.72	2057.59	3498.5	215.542	155.376	-666.795	481.651	540.032
415	3498.6	997.105	-784.999	3823.97	-4090.92	783.542	3498.6	800.704	303.73	1165.29	1965.72	1812.59	3498.6	92.542	498.376	-683.795	318.651	584.032
416	3498.7	1170.11	-601.999	3716.97	-4513.92	489.542	3498.7	976.704	575.73	996.287	1809.72	1589.59	3498.7	-44.458	291.376	-729.795	125.651	574.032
417	3498.79	948.105	-160.999	3289.97	-5024.92	180.542	3498.79	1010.7	653.73	1320.29	1593.72	1371.59	3498.79	-32.458	398.376	-363.795	66.6514	541.032
418	3498.89	846.105	-152.999	3025.97	-5646.92	-672.458	3498.89	883.704	345.73	1644.29	1674.72	1484.59	3498.89	402.542	412.376	218.205	-32.3486	149.032
419	3498.99	995.105	-227.999	2832.97	-6374.92	-1743.46	3498.99	963.704	163.73	1541.29	1252.72	1773.59	3498.99	777.542	650.376	314.205	206.651	135.032
420	3499.09	973.105	-318.999	2524.97	-6786.92	-2152.46	3499.09	889.704	162.73	1245.29	952.722	1931.59	3499.09	905.542	449.376	233.205	447.651	275.032
421	3499.19	1234.11	-272.999	2231.97	-7323.92	-2497.46	3499.19	413.704	296.73	832.287	1193.72	1546.59	3499.19	812.542	450.376	166.205	180.651	106.032
422	3499.28	1261.11	-374.999	1515.97	-7664.92	-3210.46	3499.28	146.704	297.73	741.287	919.722	1489.59	3499.28	853.542	1003.38	116.205	-245.349	-93.9678
423	3499.38	1067.11	-351.999	1004.97	-7710.92	-3990.46	3499.38	360.704	131.73	443.287	413.722	1446.59	3499.38	399.542	1541.38	-157.795	-690.349	213.032
424	3499.48	477.105	-216.999	651.973	-7708.92	-5253.46	3499.48	395.704	135.73	426.287	204.722	628.586	3499.48	246.542	1035.38	-661.795	-566.349	468.032
425	3499.58	556.105	-186.999	307.973	-8021.92	-6263.46	3499.58	406.704	287.73	610.287	-240.278	316.586	3499.58	319.542	299.376	-858.795	-377.349	727.032
426	3499.67	901.105	-38.999	-215.027	-8374.92	-6805.46	3499.67	721.704	569.73	823.287	-430.278	940.586	3499.67	273.542	-226.624	-311.795	-430.349	805.032
427	3499.77	1350.11	44.001	-606.027	-8271.92	-7144.46	3499.77	911.704	618.73	1184.29	-232.278	787.586	3499.77	417.542	-220.624	388.205	-77.3486	936.032
428	3499.87	1074.11	178.001	-368.027	-7782.92	-7882.46	3499.87	727.704	136.73	1185.29	-478.278	315.586	3499.87	572.542	-143.624	899.205	287.651	822.032
429	3499.97	740.105	132.001	-607.027	-7121.92	-8324.46	3499.97	119.704	-168.27	923.287	-592.278	258.586	3499.97	827.542	-111.624	665.205	437.651	487.032
430	3500.07	462.105	227.001	-1155.03	-6418.92	-8925.46	3500.07	57.7041	-483.27	418.287	-736.278	236.586	3500.07	1047.54	-126.624	519.205	398.651	484.032
431	3500.16	601.105	356.001	-1447.03	-5681.92	-9486.46	3500.16	405.704	-802.27	97.2871	-454.278	39.5859	3500.16	956.542	-0.62402	433.205	498.651	448.032
432	3500.26	453.105	395.001	-2113.03	-4773.92	-10856.5	3500.26	404.704	-240.27	90.2871	-498.278	-13.4141	3500.26	590.542	507.376	382.205	375.651	472.032
433	3500.36	490.105	429.001	-2710.03	-3751.92	-11397.5	3500.36	373.704	11.7305	137.287	-367.278	-13.4141	3500.36	208.542	808.376	162.205	533.651	346.032
434	3500.46	574.105	496.001	-3286.03	-2786.92	-10971.5	3500.46	466.704	-44.2695	38.2871	-61.2783	-56.4141	3500.46	-104.458	831.376	206.205	408.651	440.032
435	3500.55	593.105	525.001	-3597.03	-2358.92	-10490.5	3500.55	623.704	18.7305	-14.7129	128.722	-141.414	3500.55	-53.458	463.376	229.205	27.6514	758.032
436	3500.65	728.105	782.001	-3670.03	-1641.92	-9993.46	3500.65	533.704	-285.27	-41.7129	-363.278	-340.414	3500.65	-40.458	280.376	-219.795	-61.3486	838.032
437	3500.75	1159.11	867.001	-4082.03	-1333.92	-9350.46	3500.75	598.704	-514.27	-162.713	-489.278	-737.414	3500.75	-368.458	32.376	-204.795	261.651	906.032
438	3500.85	1140.11	794.001	-5093.03	-1225.92	-8919.46	3500.85	822.704	-666.27	410.287	-1004.28	-1193.41	3500.85	155.542	120.376	249.205	441.651	1309.03
439	3500.95	780.105	590.001	-5458.03	-593.919	-7816.46	3500.95	639.704	-851.27	414.287	-1693.28	-1454.41	3500.95	849.542	372.376	604.205	443.651	1524.03
440	3501.04	820.105	404.001	-5604.03	108.081	-6348.46	3501.04	-62.2959	-971.27	-1.71289	-2037.28	-1691.41	3501.04	1084.54	-62.624	429.205	364.651	1488.03
441	3501.14	659.105	278.001	-5457.03	200.081	-5505.46	3501.14	-103.296	-994.27	-327.713	-1898.28	-1763.41	3501.14	804.542	-271.624	548.205	316.651	1284.03
442	3501.24	535.105	40.001	-5201.03	-324.919	-4827.46	3501.24	56.7041	-856.27	-188.713	-1743.28	-1539.41	3501.24	243.542	-247.624	768.205	-63.3486	1183.03
443	3501.34	475.105	86.001	-5161.03	-361.919	-4167.46	3501.34	120.704	-805.27	-138.713	-1886.28	-1717.41	3501.34	-153.458	-97.624	491.205	-161.349	1080.03
444	3501.43	447.105	384.001	-5057.03	-169.919	-3026.46	3501.43	464.704	-605.27	-358.713	-1773.28	-1939.41	3501.43	-201.458	479.376	205.205	175.651	784.032
445	3501.53	455.105	619.001	-4918.03	-153.919	-2105.46	3501.53	1004.7	-250.27	-686.713	-1650.28	-1633.41	3501.53	-436.458	467.376	-3.79492	421.651	546.032
446	3501.63	105.105	446.001	-4311.03	-181.919	-1481.46	3501.63	878.704	102.73	-589.713	-1533.28	-1379.41	3501.63	-316.458	385.376	220.205	273.651	556.032
447	3501.73	-63.8945	414.001	-3590.03	-285.919	-1149.46	3501.73	460.704	111.73	-502.713	-1494.28	-1521.41	3501.73	-166.458	573.376	485.205	98.6514	328.032
448	3501.82	81.1055	451.001	-3319.03	-714.919	-873.458	3501.82	541.704	-12.2695	-690.713	-1708.28	-1842.41	3501.82	18.542	203.376	779.205	-90.3486	328.032
449	3501.92	-42.8945	991.001	-2861.03	-788.919	-372.458	3501.92	559.704	-298.27	-845.713	-1998.28	-1736.41	3501.92	-121.458	155.376	809.205	-197.349	276.032
450	3502.02	-80.8945	942.001	-2602.03	-462.919	-421.458	3502.02	513.704	-929.27	-1000.71	-2206.28	-1623.41	3502.02	-294.458	-44.624	365.205	-108.349	512.032
451	3502.12	-47.8945	1011	-1970.03	-285.919	-617.458	3502.12	20.7041	-1464.27	-1161.71	-2205.28	-1820.41	3502.12	-331.458	-406.624	-79.7949	-119.349	741.032
452	3502.22	169.105	744.001	-1057.03	-388.919	-184.458	3502.22	-102.296	-1509.27	-767.713	-1850.28	-2074.41	3502.22	-153.458	-623.624	-180.795	157.651	743.032
453	3502.31	49.1055	492.001	-132.027	-609.919	106.542	3502.31	-43.2959	-1089.27	-537.713	-1716.28	-1835.41	3502.31	-102.458	-171.624	-98.7949	648.651	503.032
454	3502.41	2.10547	143.001	179.973	-604.919	-239.458	3502.41	-284.296	-386.27	-919.713	-1324.28	-1393.41	3502.41	-272.458	147.376	339.205	1076.65	460.032
455	3502.51	178.105	-74.999	94.9727	-352.919	-609.458	3502.51	-701.296	-165.27	-1486.71	-1042.28	-1267.41	3502.51	-446.458	47.376	240.205	1667.65	583.032
456	3502.61	597.105	305.001	-46.0273	-216.919	-532.458	3502.61	-350.296	-623.27	-1154.71	-1093.28	-1571.41	3502.61	-583.458	-29.624	-362.795	1998.65	794.032
457	3502.7	889.105	658.001	170.973	-69.9189	-99.458	3502.7	82.7041	-446.27	-686.713	-1131.28	-1817.41	3502.7	-279.458	187.376	-388.795	2177.65	845.032
458	3502.8	1082.11	150.001	233.973	463.081	-239.458	3502.8	393.704	-8.26953	-285.713	-1068.28	-1568.41	3502.8	62.542	377.376	379.205	2086.65	742.032
459	3502.9	1371.11	-234.999	132.973	395.081	-345.458	3502.9	593.704	175.73	-485.713	-1297.28	-1495.41	3502.9	234.542	28.376	573.205	2321.65	763.032
460	3503	1496.11	-304.999	-83.0273	162.081	-69.458	3503	762.704	221.73	-410.713	-1047.28	-1368.41	3503	178.542	64.376	499.205	2842.65	890.032
461	3503.1	1196.11	-118.999	-277.027	-93.9189	-237.458	3503.1	696.704	9.73047	-487.713	-809.278	-1379.41	3503.1	452.542	179.376	634.205	3514.65	784.032
462	3503.19	1066.11	114.001	-563.027	235.081	-205.458	3503.19	658.704	184.73	-511.713	-647.278	-1057.41	3503.19	511.542	250.376	484.205	3809.65	596.032
463	3503.29	883.105	365.001	-558.027	229.081	-347.458	3503.29	383.704	733.73	-548.713	-550.278	-338.414	3503.29	321.542	436.376	54.2051	4012.65	976.032
464	3503.39	495.105	630.001	-336.027	235.081	5.54199	3503.39	-229.296	995.73	-683.713	-44.2783	-256.414	3503.39	299.542	261.376	310.205	4230.65	1383.03
465	3503.49	251.105	609.001	273.973	293.081	475.542	3503.49	-554.296	1344.73	-609.713	-156.278	-182.414	3503.49	444.542	215.376	313.205	4335.65	1386.03
466	3503.58	95.1055	395.001	263.973	229.081	920.542	3503.58	-579.296	787.73	-724.713	-302.278	251.586	3503.58	368.542	285.376	476.205	4289.65	1342.03
467	3503.68	523.105	401.001	337.973	-74.9189	754.542	3503.68	-578.296	369.73	-639.713	-327.278	335.586	3503.68	-205.458	371.376	645.205	4318.65	1235.03
468	3503.78	866.105	247.001	417.973	-276.919	312.542	3503.78	-510.296	48.7305	-402.713	-319.278	347.586	3503.78	-250.458	330.376	679.205	4515.65	1838.03
469	3503.88	797.105	-322.999	606.973	-16.9189	148.542	3503.88	-496.296	25.7305	-42.7129	-154.278	795.586	3503.88	48.542	429.376	608.205	4637.65	2168.03
470	3503.98	954.105	-881.999	303.973	416.081	51.542	3503.98	-540.296	70.7305	26.2871	-306.278	800.586	3503.98	-156.458	521.376	574.205	4743.65	2456.03
471	3504.07	789.105	-945.999	152.973	624.081	177.542	3504.07	-392.296	571.73	-399.713	-256.278	528.586	3504.07	-616.458	743.376	771.205	5170.65	2816.03
472	3504.17	602.105	-657.999	-171.027	382.081	517.542	3504.17	-306.296	634.73	-771.713	-224.278	350.586	3504.17	-684.458	620.376	1302.21	4419.65	3171.03
473	3504.27	470.105	-650.999	-421.027	396.081	671.542	3504.27	-192.296	281.73	-546.713	-427.278	548.586	3504.27	-626.458	183.376	1376.21	3681.65	3209.03
474	3504.37	170.105	-437.999	-607.027	694.081	424.542	3504.37	-69.2959	102.73	-575.713	-503.278	891.586	3504.37	-365.458	95.376	1056.21	2954.65	3670.03
475	3504.46	43.1055	-173.999	-601.027	1165.08	-0.45801	3504.46	-19.2959	632.73	-419.713	-744.278	764.586	3504.46	-272.458	404.376	1204.21	2522.65	4267.03
476	3504.56	456.105	258.001	-238.027	1350.08	110.542	3504.56	209.704	889.73	10.2871	-347.278	534.586	3504.56	-190.458	652.376	1265.21	2558.65	4712.03
477	3504.66	905.105	925.001	377.973	1271.08	471.542	3504.66	50.7041	681.73	450.287	49.7217	-44.4141	3504.66	-333.458	688.376	1365.21	2519.65	4796.03
478	3504.76	961.105	896.001	319.973	1021.08	747.542	3504.76	101.704	362.73	592.287	135.722	277.586	3504.76	-6.45801	433.376	1434.21	1794.65	4882.03
479	3504.86	1236.11	131.001	413.973	763.081	787.542	3504.86	-127.296	426.73	641.287	-124.278	604.586	3504.86	36.542	497.376	1266.21	1442.65	4917.03
480	3504.95	1363.11	147.001	476.973	796.081	904.542	3504.95	-192.296	265.73	662.287	-14.2783	911.586	3504.95	-42.458	209.376	1347.21	1396.65	4860.03
481	3505.05	1326.11	39.001	1014.97	705.081	752.542	3505.05	34.7041	-37.2695	1098.29	302.722	940.586	3505.05	-347.458	252.376	1626.21	997.651	4694.03
482	3505.15	1495.11	3.00098	1240.97	451.081	146.542	3505.15	63.7041	143.73	1210.29	157.722	780.586	3505.15	43.542	282.376	1753.21	608.651	4331.03
483	3505.25	1330.11	234.001	964.973	348.081	-440.458	3505.25	-255.296	789.73	1299.29	52.7217	180.586	3505.25	45.542	-91.624	1976.21	500.651	3805.03
484	3505.34	1123.11	582.001	719.973	246.081	-490.458	3505.34	-253.296	1295.73	1353.29	32.7217	158.586	3505.34	-171.458	-234.624	2206.21	453.651	3521.03
485	3505.44	1030.11	600.001	628.973	319.081	-303.458	3505.44	-216.296	1100.73	1293.29	95.7217	404.586	3505.44	121.542	-79.624	2391.21	285.651	3563.03
486	3505.54	707.105	462.001	1054.97	424.081	-159.458	3505.54	-17.2959	740.73	723.287	-128.278	519.586	3505.54	145.542	25.376	2657.21	-259.349	3348.03
487	3505.64	310.105	577.001	1236.97	381.081	178.542	3505.64	5.7041	688.73	587.287	1.72168	213.586	3505.64	-120.458	-29.624	2761.21	-754.349	3161.03
488	3505.74	317.105	408.001	651.973	525.081	160.542	3505.74	-256.296	404.73	647.287	-146.278	-127.414	3505.74	-26.458	-43.624	2136.21	-789.349	2819.03
489	3505.83	337.105	563.001	553.973	690.081	-28.458	3505.83	-344.296	-124.27	1065.29	114.722	-126.414	3505.83	387.542	-128.624	1588.21	-810.349	2258.03
490	3505.93	314.105	264.001	950.973	630.081	27.542	3505.93	-550.296	-10.2695	1156.29	577.722	145.586	3505.93	365.542	-118.624	1351.21	-519.349	2140.03
491	3506.03	350.105	275.001	1193.97	595.081	109.542	3506.03	-961.296	-179.27	876.287	488.722	274.586	3506.03	263.542	131.376	1246.21	-1101.35	1923.03
492	3506.13	517.105	636.001	1127.97	121.081	220.542	3506.13	-955.296	-333.27	870.287	162.722	547.586	3506.13	266.542	121.376	1514.21	-1972.35	1136.03
493	3506.22	315.105	571.001	683.973	-313.919	369.542	3506.22	-209.296	-624.27	1101.29	289.722	773.586	3506.22	355.542	-455.624	1014.21	-2197.35	-106.968
494	3506.32	-104.895	370.001	189.973	-419.919	521.542	3506.32	-59.2959	-493.27	801.287	329.722	733.586	3506.32	106.542	-468.624	445.205	-2615.35	-779.968
495	3506.42	-392.895	384.001	-24.0273	-128.919	274.542	3506.42	-337.296	-343.27	90.2871	778.722	470.586	3506.42	-774.458	-152.624	455.205	-3217.35	-792.968
496	3506.52	-389.895	711.001	97.9727	-244.919	-32.458	3506.52	-618.296	-74.2695	184.287	1042.72	623.586	3506.52	-1160.46	57.376	330.205	-3983.35	-866.968
497	3506.61	-567.895	913.001	129.973	-217.919	-160.458	3506.61	-396.296	158.73	606.287	1429.72	659.586	3506.61	-1063.46	267.376	-141.795	-4179.35	-971.968
498	3506.71	-239.895	860.001	495.973	-595.919	-190.458	3506.71	-478.296	381.73	688.287	1297.72	606.586	3506.71	-491.458	253.376	-123.795	-4010.35	-770.968
499	3506.81	276.105	598.001	765.973	-581.919	-50.458	3506.81	-492.296	402.73	802.287	907.722	206.586	3506.81	-299.458	133.376	-430.795	-3994.35	-924.968
500	3506.91	848.105	-312.999	669.973	-193.919	98.542	3506.91	-48.2959	316.73	676.287	1065.72	48.5859	3506.91	-47.458	60.376	-544.795	-4196.35	-1262.97
501	3507.01	1295.11	-905.999	503.973	69.0811	452.542	3507.01	-10.2959	-330.27	580.287	1226.72	278.586	3507.01	4.54199	-305.624	-326.795	-4094.35	-1477.97
502	3507.1	1687.11	-798.999	225.973	404.081	372.542	3507.1	-230.296	-936.27	580.287	1311.72	705.586	3507.1	-9.45801	-277.624	-260.795	-3880.35	-2058.97
503	3507.2	1594.11	-692.999	456.973	503.081	417.542	3507.2	-175.296	-716.27	767.287	1211.72	812.586	3507.2	79.542	-77.624	-279.795	-3608.35	-2502.97
504	3507.3	1392.11	-168.999	702.973	678.081	471.542	3507.3	-18.2959	-128.27	1184.29	1320.72	785.586	3507.3	153.542	70.376	-153.795	-3359.35	-2998.97
505	3507.4	952.105	51.001	285.973	386.081	381.542	3507.4	418.704	180.73	1524.29	1571.72	1110.59	3507.4	-22.458	331.376	-381.795	-3458.35	-3429.97
506	3507.49	886.105	242.001	-306.027	82.0811	283.542	3507.49	489.704	209.73	1334.29	1498.72	1149.59	3507.49	-62.458	12.376	-462.795	-3914.35	-3461.97
507	3507.59	855.105	330.001	-426.027	-191.919	-34.458	3507.59	417.704	18.7305	935.287	1555.72	669.586	3507.59	23.542	-121.624	-198.795	-4014.35	-3445.97
508	3507.69	756.105	281.001	-301.027	-164.919	-385.458	3507.69	281.704	-156.27	601.287	1184.72	645.586	3507.69	165.542	-149.624	43.2051	-3865.35	-3503.97
509	3507.79	300.105	490.001	-462.027	-137.919	-429.458	3507.79	488.704	237.73	678.287	1169.72	949.586	3507.79	112.542	-327.624	-17.7949	-3433.35	-3742.97
510	3507.89	46.1055	607.001	-442.027	-391.919	-426.458	3507.89	530.704	169.73	923.287	1459.72	596.586	3507.89	-92.458	-425.624	25.2051	-2940.35	-3928.97
511	3507.98	120.105	244.001	-420.027	-573.919	-193.458	3507.98	476.704	-127.27	989.287	1518.72	638.586	3507.98	-58.458	-178.624	-224.795	-2582.35	-4208.97
512	3508.08	189.105	33.001	111.973	-393.919	154.542	3508.08	443.704	-495.27	742.287	1512.72	875.586	3508.08	-148.458	-134.624	-596.795	-2078.35	-4222.97
513	3508.18	386.105	-371.999	109.973	-27.9189	398.542	3508.18	355.704	-357.27	687.287	1766.72	882.586	3508.18	41.542	-100.624	-1047.79	-1505.35	-4052.97
514	3508.28	448.105	-281.999	137.973	426.081	574.542	3508.28	30.7041	-175.27	599.287	1722.72	727.586	3508.28	60.542	334.376	-1241.79	-1511.35	-4057.97
515	3508.37	238.105	-128.999	2.97266	833.081	608.542	3508.37	-186.296	-16.2695	618.287	1945.72	619.586	3508.37	517.542	497.376	-956.795	-1572.35	-4202.97
516	3508.47	-12.8945	210.001	-56.0273	944.081	402.542	3508.47	-320.296	160.73	360.287	1820.72	879.586	3508.47	501.542	820.376	-478.795	-1352.35	-4443.97
517	3508.57	-224.895	135.001	-76.0273	774.081	497.542	3508.57	-127.296	379.73	96.2871	1710.72	525.586	3508.57	215.542	683.376	-603.795	-1181.35	-4389.97
518	3508.67	-11.8945	-109.999	-158.027	124.081	591.542	3508.67	-348.296	550.73	186.287	1829.72	-182.414	3508.67	64.542	600.376	-728.795	-656.349	-4003.97
519	3508.77	422.105	-321.999	162.973	-110.919	214.542	3508.77	-165.296	397.73	617.287	1642.72	-12.4141	3508.77	-110.458	173.376	-776.795	-240.349	-3488.97
520	3508.86	434.105	-112.999	582.973	-331.919	83.542	3508.86	-64.2959	154.73	640.287	1372.72	131.586	3508.86	-147.458	-211.624	-820.795	11.6514	-2916.97
521	3508.96	554.105	337.001	857.973	-264.919	550.542	3508.96	-141.296	448.73	768.287	1547.72	118.586	3508.96	248.542	-238.624	-1122.79	-93.3486	-2866.97
522	3509.06	588.105	708.001	768.973	37.081	1309.54	3509.06	-49.2959	678.73	562.287	1820.72	-218.414	3509.06	227.542	-429.624	-1274.79	-39.3486	-2971.97
523	3509.16	743.105	780.001	334.973	420.081	1275.54	3509.16	322.704	657.73	610.287	1493.72	-69.4141	3509.16	-37.458	-505.624	-823.795	-586.349	-3036.97
524	3509.25	971.105	783.001	-405.027	609.081	1089.54	3509.25	215.704	713.73	834.287	1045.72	543.586	3509.25	32.542	-414.624	-765.795	-1086.35	-2531.97
525	3509.35	976.105	604.001	-301.027	786.081	800.542	3509.35	-261.296	936.73	752.287	1176.72	839.586	3509.35	159.542	-295.624	-958.795	-1134.35	-2149.97
526	3509.45	720.105	564.001	465.973	855.081	774.542	3509.45	-88.2959	720.73	489.287	1316.72	1085.59	3509.45	330.542	-29.624	-976.795	-1104.35	-1762.97
527	3509.55	720.105	413.001	1049.97	730.081	706.542	3509.55	-136.296	391.73	658.287	1373.72	2019.59	3509.55	433.542	-226.624	-1131.79	-1171.35	-931.968
528	3509.65	392.105	214.001	1102.97	1070.08	745.542	3509.65	-417.296	204.73	792.287	1424.72	2362.59	3509.65	225.542	-539.624	-970.795	-1190.35	156.032
529	3509.74	-159.895	237.001	1081.97	1032.08	1013.54	3509.74	-351.296	872.73	911.287	1266.72	2382.59	3509.74	74.542	-232.624	-472.795	-1148.35	546.032
530	3509.84	-442.895	239.001	819.973	812.081	901.542	3509.84	-189.296	873.73	1097.29	1362.72	2353.59	3509.84	198.542	-211.624	-319.795	-977.349	292.032
531	3509.94	-217.895	164.001	708.973	607.081	359.542	3509.94	-355.296	760.73	1322.29	1545.72	2681.59	3509.94	395.542	-425.624	-564.795	-985.349	-418.968
532	3510.04	-527.895	308.001	656.973	217.081	212.542	3510.04	-223.296	824.73	1498.29	1713.72	2841.59	3510.04	422.542	-486.624	-490.795	-1190.35	-720.968
533	3510.13	-631.895	698.001	174.973	211.081	394.542	3510.13	-360.296	1088.73	1086.29	1826.72	2794.59	3510.13	607.542	-766.624	-714.795	-1086.35	-762.968
534	3510.23	-742.895	999.001	-476.027	832.081	612.542	3510.23	-402.296	1273.73	832.287	1687.72	2738.59	3510.23	424.542	-822.624	-850.795	-605.349	-671.968
535	3510.33	-939.895	1040	-403.027	1368.08	921.542	3510.33	-424.296	1615.73	965.287	1186.72	2669.59	3510.33	268.542	-510.624	-679.795	-171.349	-461.968
536	3510.43	-751.895	1353	-351.027	1685.08	1290.54	3510.43	-752.296	1190.73	1181.29	1026.72	2754.59	3510.43	87.542	-292.624	-817.795	-333.349	-757.968
537	3510.52	-379.895	1324	-98.0273	1905.08	1557.54	3510.52	-933.296	819.73	1302.29	1249.72	2673.59	3510.52	41.542	-327.624	-1065.79	-353.349	-705.968
538	3510.62	-140.895	1254	232.973	2333.08	1766.54	3510.62	-765.296	718.73	1094.29	1195.72	2154.59	3510.62	218.542	-81.624	-1346.79	-280.349	-390.968
539	3510.72	-370.895	1257	670.973	2865.08	2611.54	3510.72	-711.296	595.73	1064.29	1411.72	1788.59	3510.72	368.542	-177.624	-1158.79	-217.349	28.0322
540	3510.82	-807.895	1290	516.973	3506.08	3622.54	3510.82	-499.296	718.73	670.287	1864.72	1441.59	3510.82	425.542	-461.624	-862.795	-291.349	-322.968
541	3510.92	-830.895	1167	370.973	4432.08	4529.54	3510.92	-420.296	933.73	14.2871	2356.72	1328.59	3510.92	446.542	-302.624	-28.7949	-366.349	-966.968
542	3511.01	-265.895	802.001	225.973	5228.08	5222.54	3511.01	-458.296	828.73	-61.7129	2473.72	1418.59	3511.01	226.542	-432.624	-71.7949	-441.349	-1425.97
543	3511.11	-317.895	450.001	293.973	5950.08	6197.54	3511.11	-459.296	1031.73	104.287	2465.72	1451.59	3511.11	606.542	-102.624	-75.7949	-556.349	-1581.97
544	3511.21	67.1055	214.001	512.973	6445.08	7197.54	3511.21	-469.296	1220.73	351.287	2450.72	1067.59	3511.21	891.542	-6.62402	-132.795	-541.349	-1311.97
545	3511.31	539.105	264.001	796.973	7322.08	8461.54	3511.31	-413.296	1287.73	483.287	2239.72	982.586	3511.31	463.542	295.376	-108.795	-236.349	-1243.97
546	3511.4	365.105	491.001	842.973	7752.08	9717.54	3511.4	-434.296	1214.73	885.287	2028.72	1123.59	3511.4	8.54199	113.376	-137.795	93.6514	-977.968
547	3511.5	100.105	368.001	1147.97	8018.08	10685.5	3511.5	-603.296	1441.73	1304.29	2046.72	1176.59	3511.5	-182.458	73.376	11.2051	80.6514	-858.968
548	3511.6	93.1055	149.001	1497.97	8524.08	10917.5	3511.6	-844.296	1604.73	898.287	1824.72	1063.59	3511.6	-244.458	162.376	249.205	-379.349	-817.968
549	3511.7	372.105	17.001	1851.97	8542.08	10783.5	3511.7	-803.296	969.73	557.287	1465.72	1410.59	3511.7	-240.458	138.376	361.205	-471.349	-862.968
550	3511.8	324.105	-375.999	2167.97	8106.08	10732.5	3511.8	-537.296	472.73	415.287	1417.72	1697.59	3511.8	6.54199	139.376	660.205	-427.349	-935.968
551	3511.89	135.105	-528.999	2683.97	7776.08	10458.5	3511.89	-527.296	523.73	556.287	1742.72	1582.59	3511.89	239.542	-304.624	437.205	-431.349	-764.968
552	3511.99	105.105	-512.999	3350.97	7747.08	10283.5	3511.99	-551.296	542.73	596.287	1696.72	1369.59	3511.99	109.542	-13.624	214.205	-165.349	-688.968
553	3512.09	221.105	-725.999	3787.97	7509.08	10265.5	3512.09	-516.296	474.73	964.287	1316.72	1342.59	3512.09	-16.458	382.376	414.205	146.651	-621.968
554	3512.19	-123.895	-584.999	4354.97	7489.08	9791.54	3512.19	-667.296	209.73	811.287	1065.72	1187.59	3512.19	166.542	363.376	659.205	353.651	-462.968
555	3512.28	-712.895	-499.999	4973.97	6701.08	9082.54	3512.28	-478.296	-203.27	346.287	1196.72	1057.59	3512.28	-173.458	-100.624	528.205	330.651	-407.968
556	3512.38	-882.895	-605.999	5628.97	5944.08	8438.54	3512.38	-167.296	-627.27	27.2871	1198.72	1081.59	3512.38	-476.458	-384.624	304.205	380.651	-249.968
557	3512.48	-585.895	-859.999	5995.97	5344.08	7514.54	3512.48	-437.296	-131.27	-45.7129	885.722	994.586	3512.48	-468.458	-165.624	-110.795	449.651	-313.968
558	3512.58	-550.895	-770.999	6192.97	4732.08	6596.54	3512.58	-263.296	228.73	151.287	602.722	874.586	3512.58	5.54199	311.376	-295.795	177.651	-563.968
559	3512.68	-744.895	-924.999	6768.97	4187.08	5508.54	3512.68	-300.296	60.7305	231.287	844.722	554.586	3512.68	303.542	330.376	-462.795	-220.349	-705.968
560	3512.77	-571.895	-1339	6681.97	3590.08	4676.54	3512.77	-109.296	-87.2695	-364.713	1002.72	629.586	3512.77	50.542	214.376	-690.795	-909.349	-462.968
561	3512.87	-453.895	-1725	6462.97	2542.08	4189.54	3512.87	-6.2959	113.73	-522.713	1321.72	806.586	3512.87	101.542	235.376	-281.795	-1305.35	-350.968
562	3512.97	51.1055	-1564	6169.97	1005.08	3923.54	3512.97	-123.296	4.73047	-585.713	1205.72	410.586	3512.97	482.542	308.376	-176.795	-1095.35	-526.968
563	3513.07	131.105	-1381	5779.97	-296.919	3368.54	3513.07	-248.296	-476.27	-330.713	720.722	137.586	3513.07	746.542	457.376	-253.795	-646.349	-737.968
564	3513.16	-121.895	-1195	5193.97	-1349.92	2304.54	3513.16	-138.296	-390.27	-186.713	399.722	-114.414	3513.16	379.542	869.376	9.20508	-141.349	-555.968
565	3513.26	-342.895	-1159	4646.97	-2373.92	1553.54	3513.26	-26.2959	-202.27	-305.713	398.722	-289.414	3513.26	269.542	1036.38	-250.795	150.651	-407.968
566	3513.36	-142.895	-912.999	3926.97	-3010.92	859.542	3513.36	-415.296	4.73047	-210.713	60.7217	-551.414	3513.36	144.542	979.376	-478.795	-65.3486	-181.968
567	3513.46	283.105	-1128	3145.97	-3994.92	94.542	3513.46	-869.296	-39.2695	-375.713	-783.278	-1018.41	3513.46	49.542	770.376	-610.795	-498.349	-143.968
568	3513.56	582.105	-1385	2009.97	-5083.92	-734.458	3513.56	-537.296	-209.27	-444.713	-1332.28	-1329.41	3513.56	-232.458	677.376	-404.795	-598.349	-145.968
569	3513.65	365.105	-963.999	1805.97	-6242.92	-1420.46	3513.65	84.7041	-761.27	-797.713	-1154.28	-1415.41	3513.65	-592.458	1031.38	-175.795	-503.349	-377.968
570	3513.75	-2.89453	-635.999	1860.97	-6801.92	-1675.46	3513.75	409.704	-800.27	-1026.71	-1037.28	-1356.41	3513.75	-407.458	625.376	-5.79492	-253.349	-610.968
571	3513.85	-24.8945	-1125	1378.97	-6810.92	-2065.46	3513.85	-333.296	-487.27	-1215.71	-955.278	-2033.41	3513.85	61.542	408.376	-227.795	-357.349	-879.968
572	3513.95	-194.895	-753.999	1148.97	-7194.92	-2768.46	3513.95	-470.296	-592.27	-1251.71	-1171.28	-1746.41	3513.95	223.542	351.376	-390.795	-547.349	-403.968
573	3514.04	-533.895	-242.999	1020.97	-7664.92	-3451.46	3514.04	-309.296	-805.27	-1367.71	-1315.28	-1433.41	3514.04	209.542	238.376	-223.795	-346.349	9.03223
574	3514.14	-983.895	34.001	476.973	-8406.92	-4069.46	3514.14	-301.296	-1143.27	-1470.71	-1311.28	-1154.41	3514.14	255.542	43.376	7.20508	233.651	-110.968
575	3514.24	-1111.89	72.001	230.973	-8954.92	-4506.46	3514.24	-213.296	-1356.27	-1252.71	-1704.28	-864.414	3514.24	66.542	-249.624	328.205	562.651	-192.968
576	3514.34	-981.895	-272.999	382.973	-9107.92	-5208.46	3514.34	-202.296	-1182.27	-1348.71	-1595.28	-1069.41	3514.34	-223.458	-33.624	680.205	578.651	-152.968
577	3514.44	-728.895	28.001	393.973	-8969.92	-5888.46	3514.44	-194.296	-954.27	-1895.71	-1696.28	-1075.41	3514.44	22.542	165.376	289.205	275.651	-448.968
578	3514.53	-782.895	274.001	41.9727	-8988.92	-6738.46	3514.53	-278.296	-589.27	-1933.71	-2011.28	-910.414	3514.53	38.542	461.376	243.205	-288.349	-842.968
579	3514.63	-626.895	561.001	-841.027	-8616.92	-7536.46	3514.63	-187.296	-763.27	-1574.71	-1965.28	-660.414	3514.63	1.54199	473.376	56.2051	-742.349	-994.968
580	3514.73	-591.895	729.001	-1347.03	-8011.92	-8059.46	3514.73	-249.296	-609.27	-856.713	-1880.28	-1044.41	3514.73	-29.458	364.376	-334.795	-801.349	-800.968
581	3514.83	-921.895	970.001	-1625.03	-7397.92	-8924.46	3514.83	17.7041	-507.27	-787.713	-2045.28	-1120.41	3514.83	-86.458	268.376	-157.795	-608.349	-527.968
582	3514.92	-945.895	619.001	-1996.03	-6995.92	-9805.46	3514.92	315.704	-322.27	-1173.71	-2031.28	-1156.41	3514.92	-66.458	177.376	18.2051	-998.349	-371.968
583	3515.02	-705.895	159.001	-2161.03	-6243.92	-10242.5	3515.02	781.704	-134.27	-1314.71	-2074.28	-1485.41	3515.02	83.542	333.376	-327.795	-729.349	-152.968
584	3515.12	-228.895	-79.999	-2657.03	-5031.92	-10836.5	3515.12	964.704	-164.27	-1385.71	-2494.28	-1700.41	3515.12	155.542	734.376	-946.795	-142.349	39.0322
585	3515.22	32.1055	-199.999	-3169.03	-4088.92	-11232.5	3515.22	769.704	-275.27	-1469.71	-3029.28	-1636.41	3515.22	609.542	663.376	-728.795	320.651	87.0322
586	3515.31	319.105	127.001	-3844.03	-3470.92	-11730.5	3515.31	488.704	-636.27	-1378.71	-2800.28	-1889.41	3515.31	644.542	462.376	-173.795	470.651	121.032
587	3515.41	262.105	380.001	-4366.03	-2752.92	-11850.5	3515.41	167.704	-994.27	-1214.71	-3080.28	-2314.41	3515.41	465.542	681.376	92.2051	487.651	353.032
588	3515.51	-150.895	344.001	-4307.03	-2203.92	-11210.5	3515.51	-254.296	-1200.27	-1466.71	-3317.28	-2594.41	3515.51	82.542	861.376	6.20508	417.651	514.032
589	3515.61	-818.895	436.001	-4667.03	-1825.92	-10255.5	3515.61	-742.296	-901.27	-1658.71	-3725.28	-2546.41	3515.61	5.54199	821.376	-307.795	241.651	815.032
590	3515.71	-1055.89	580.001	-5361.03	-1394.92	-9346.46	3515.71	-1072.3	-422.27	-1798.71	-3478.28	-2463.41	3515.71	-197.458	501.376	-370.795	-44.3486	673.032
591	3515.8	-763.895	229.001	-6067.03	-1233.92	-8362.46	3515.8	-909.296	29.7305	-1847.71	-3266.28	-2486.41	3515.8	-757.458	38.376	-332.795	-57.3486	645.032
592	3515.9	-882.895	61.001	-6105.03	-925.919	-7772.46	3515.9	-717.296	-139.27	-2161.71	-3226.28	-2418.41	3515.9	-1046.46	54.376	-190.795	106.651	508.032
593	3516	-766.895	340.001	-5685.03	-277.919	-7324.46	3516	-348.296	-413.27	-2253.71	-2886.28	-2476.41	3516	-1056.46	97.376	-84.7949	124.651	739.032
594	3516.1	-492.895	651.001	-5513.03	-304.919	-6721.46	3516.1	-84.2959	-883.27	-2088.71	-2697.28	-2274.41	3516.1	-791.458	93.376	65.2051	-210.349	799.032
595	3516.19	-568.895	670.001	-5491.03	-748.919	-5890.46	3516.19	231.704	-736.27	-1684.71	-2986.28	-1874.41	3516.19	-365.458	-60.624	-247.795	-365.349	652.032
596	3516.29	-374.895	279.001	-6092.03	-692.919	-4874.46	3516.29	324.704	-746.27	-1304.71	-3133.28	-1488.41	3516.29	54.542	-286.624	-506.795	-285.349	359.032
597	3516.39	-268.895	-213.999	-6471.03	-686.919	-3416.46	3516.39	644.704	-1080.27	-1087.71	-2842.28	-1551.41	3516.39	160.542	-208.624	-559.795	-196.349	160.032
598	3516.49	11.1055	-497.999	-5886.03	-720.919	-2571.46	3516.49	813.704	-1705.27	-1013.71	-2486.28	-1527.41	3516.49	-2.45801	25.376	-734.795	-188.349	-141.968
599	3516.59	47.1055	-68.999	-5235.03	-728.919	-1874.46	3516.59	718.704	-1542.27	-1319.71	-2426.28	-1823.41	3516.59	-236.458	-13.624	-604.795	-384.349	-232.968
600	3516.68	-395.895	159.001	-4576.03	-476.919	-1535.46	3516.68	929.704	-1069.27	-953.713	-2236.28	-2091.41	3516.68	-120.458	207.376	-413.795	-176.349	-105.968
601	3516.78	-705.895	243.001	-4233.03	-227.919	-1164.46	3516.78	768.704	-891.27	-496.713	-1882.28	-2272.41	3516.78	39.542	472.376	-132.795	70.6514	47.0322
602	3516.88	-303.895	268.001	-3710.03	-242.919	-1011.46	3516.88	-61.2959	-875.27	-438.713	-1398.28	-2331.41	3516.88	484.542	496.376	-471.795	259.651	81.0322
603	3516.98	23.1055	248.001	-3049.03	-364.919	-1134.46	3516.98	-449.296	-1032.27	-407.713	-1080.28	-1950.41	3516.98	339.542	1074.38	-305.795	392.651	214.032
604	3517.07	-24.8945	199.001	-2701.03	-511.919	-1319.46	3517.07	-306.296	-630.27	-638.713	-542.278	-1419.41	3517.07	-49.458	942.376	-192.795	191.651	443.032
605	3517.17	111.105	-68.999	-2211.03	-385.919	-1093.46	3517.17	-8.2959	-1005.27	-572.713	-538.278	-1476.41	3517.17	-445.458	504.376	-368.795	419.651	530.032
606	3517.27	322.105	-329.999	-2041.03	-118.919	-1192.46	3517.27	314.704	-1386.27	-406.713	-477.278	-1279.41	3517.27	-657.458	140.376	-234.795	180.651	530.032
607	3517.37	560.105	-407.999	-1888.03	-102.919	-865.458	3517.37	588.704	-1581.27	-348.713	-185.278	-948.414	3517.37	-559.458	-219.624	25.2051	-332.349	105.032
608	3517.47	868.105	-458.999	-1805.03	-382.919	-483.458	3517.47	319.704	-1102.27	-418.713	169.722	-888.414	3517.47	-305.458	-795.624	212.205	-744.349	87.0322
609	3517.56	1223.11	-711.999	-1609.03	-285.919	-530.458	3517.56	-132.296	-626.27	-533.713	78.7217	-1191.41	3517.56	-102.458	-1133.62	381.205	-505.349	-195.968
610	3517.66	1134.11	-359.999	-1112.03	-443.919	-608.458	3517.66	-293.296	-96.2695	-252.713	-447.278	-1326.41	3517.66	483.542	-862.624	275.205	137.651	-323.968
611	3517.76	968.105	-345.999	-733.027	-967.919	-212.458	3517.76	-9.2959	48.7305	297.287	-1095.28	-1193.41	3517.76	758.542	-565.624	141.205	77.6514	-378.968
612	3517.86	663.105	-543.999	-687.027	-775.919	64.542	3517.86	166.704	55.7305	171.287	-1387.28	-806.414	3517.86	370.542	-162.624	91.2051	-191.349	-413.968
613	3517.95	198.105	-285.999	-663.027	-402.919	44.542	3517.95	288.704	5.73047	-172.713	-653.278	-514.414	3517.95	-123.458	33.376	4.20508	-264.349	-272.968
614	3518.05	-418.895	-41.999	-669.027	-142.919	154.542	3518.05	682.704	24.7305	-447.713	-491.278	-315.414	3518.05	-398.458	-251.624	293.205	13.6514	-488.968
615	3518.15	-625.895	-45.999	-482.027	-228.919	-97.458	3518.15	802.704	-353.27	-494.713	-652.278	-647.414	3518.15	-95.458	-436.624	556.205	395.651	-322.968
616	3518.25	-582.895	148.001	-404.027	-423.919	-40.458	3518.25	499.704	-424.27	-171.713	-835.278	-708.414	3518.25	20.542	-725.624	548.205	489.651	11.0322
617	3518.34	-394.895	321.001	-171.027	-308.919	-91.458	3518.34	384.704	-373.27	-6.71289	-915.278	-687.414	3518.34	195.542	-1192.62	405.205	481.651	298.032
618	3518.44	-553.895	188.001	-266.027	-322.919	-507.458	3518.44	73.7041	-384.27	-133.713	-579.278	-658.414	3518.44	264.542	-1344.62	205.205	673.651	404.032
619	3518.54	-873.895	-106.999	-508.027	-371.919	-571.458	3518.54	30.7041	-537.27	-354.713	-476.278	-404.414	3518.54	24.542	-1101.62	364.205	427.651	305.032
620	3518.64	-1026.89	-503.999	-278.027	-323.919	-592.458	3518.64	37.7041	-84.2695	-226.713	-667.278	-349.414	3518.64	-76.458	-900.624	570.205	190.651	315.032
621	3518.74	-843.895	-493.999	-24.0273	-77.9189	-1018.46	3518.74	-6.2959	647.73	-107.713	-1167.28	-559.414	3518.74	29.542	-438.624	610.205	152.651	71.0322
622	3518.83	-500.895	-429.999	-26.0273	101.081	-1051.46	3518.83	14.7041	1137.73	406.287	-1475.28	-386.414	3518.83	270.542	-406.624	55.2051	204.651	-425.968
623	3518.93	13.1055	-373.999	241.973	28.0811	-1207.46	3518.93	101.704	1407.73	485.287	-1155.28	-219.414	3518.93	320.542	85.376	-523.795	-35.3486	-865.968
624	3519.03	333.105	-611.999	489.973	15.081	-1002.46	3519.03	293.704	1080.73	-83.7129	-1053.28	-134.414	3519.03	277.542	368.376	-432.795	-229.349	-726.968
625	3519.13	475.105	-564.999	34.9727	-248.919	-722.458	3519.13	388.704	185.73	-420.713	-817.278	59.5859	3519.13	360.542	354.376	-343.795	-112.349	-172.968
626	3519.22	726.105	-333.999	-531.027	-485.919	-443.458	3519.22	-2.2959	-349.27	-120.713	-806.278	-26.4141	3519.22	172.542	-33.624	-588.795	326.651	368.032
627	3519.32	733.105	104.001	-870.027	-204.919	-121.458	3519.32	-327.296	-259.27	44.2871	-405.278	-167.414	3519.32	82.542	-462.624	-698.795	557.651	866.032
628	3519.42	820.105	108.001	-691.027	-135.919	-191.458	3519.42	-283.296	-165.27	-183.713	-35.2783	-51.4141	3519.42	-25.458	-404.624	-446.795	506.651	1139.03
629	3519.52	959.105	-195.999	-295.027	-461.919	-408.458	3519.52	160.704	-234.27	-135.713	-112.278	-96.4141	3519.52	-130.458	-286.624	-548.795	489.651	728.032
630	3519.62	902.105	-399.999	-339.027	-304.919	-689.458	3519.62	814.704	-542.27	-34.7129	-23.2783	-22.4141	3519.62	-377.458	-342.624	-613.795	317.651	195.032
631	3519.71	557.105	-402.999	-572.027	-85.9189	-490.458	3519.71	809.704	-159.27	-256.713	143.722	143.586	3519.71	-357.458	-33.624	-479.795	133.651	95.0322
632	3519.81	365.105	-30.999	-471.027	-258.919	-272.458	3519.81	908.704	-115.27	-189.713	31.7217	-227.414	3519.81	-283.458	-152.624	-529.795	186.651	-206.968
633	3519.91	-82.8945	279.001	-462.027	-223.919	14.542	3519.91	834.704	-226.27	-97.7129	18.7217	-326.414	3519.91	-259.458	-225.624	-779.795	556.651	-66.9678
634	3520.01	-673.895	108.001	-492.027	-232.919	165.542	3520.01	736.704	-701.27	-83.7129	322.722	-181.414	3520.01	-577.458	-478.624	-708.795	1106.65	242.032
635	3520.1	-993.895	-126.999	-101.027	-50.919	282.542	3520.1	820.704	-582.27	-204.713	-174.278	-75.4141	3520.1	-921.458	-540.624	-541.795	1519.65	70.0322
636	3520.2	-985.895	-34.999	163.973	-62.919	-96.458	3520.2	225.704	-443.27	-359.713	-690.278	390.586	3520.2	-716.458	-548.624	-273.795	1798.65	-51.9678
637	3520.3	-1134.89	275.001	333.973	-2.91894	-354.458	3520.3	-291.296	-39.2695	-248.713	-975.278	653.586	3520.3	-554.458	-282.624	-295.795	2583.65	376.032
638	3520.4	-1241.89	-75.999	248.973	-610.919	-336.458	3520.4	-227.296	-153.27	-550.713	-775.278	744.586	3520.4	-485.458	-176.624	-41.7949	2838.65	814.032
639	3520.5	-1407.89	-916.999	-127.027	-842.919	148.542	3520.5	-142.296	-229.27	-692.713	-134.278	307.586	3520.5	-342.458	-146.624	147.205	2996.65	1001.03
640	3520.59	-1754.89	-952.999	-280.027	-817.919	123.542	3520.59	236.704	-70.2695	-309.713	-177.278	-165.414	3520.59	-25.458	-218.624	464.205	3225.65	1286.03
641	3520.69	-1722.89	-737.999	-298.027	-301.919	-201.458	3520.69	556.704	-229.27	-133.713	-459.278	207.586	3520.69	235.542	163.376	396.205	3463.65	1218.03
642	3520.79	-1273.89	-950.999	-533.027	-240.919	-410.458	3520.79	596.704	-410.27	24.2871	-325.278	670.586	3520.79	99.542	571.376	93.2051	3464.65	1296.03
643	3520.89	-1047.89	-856.999	-572.027	-150.919	-497.458	3520.89	426.704	-698.27	145.287	-293.278	908.586	3520.89	59.542	905.376	-277.795	3651.65	1526.03
644	3520.98	-737.895	-211.999	-686.027	-166.919	-767.458	3520.98	108.704	-599.27	5.28711	-35.2783	701.586	3520.98	-138.458	835.376	-580.795	3662.65	1701.03
645	3521.08	-305.895	196.001	-942.027	-144.919	-989.458	3521.08	-198.296	-187.27	63.2871	151.722	549.586	3521.08	-98.458	439.376	-523.795	3908.65	2261.03
646	3521.18	-221.895	133.001	-1223.03	39.081	-735.458	3521.18	-247.296	161.73	-22.7129	329.722	684.586	3521.18	228.542	416.376	-49.7949	4214.65	2748.03
647	3521.28	-143.895	-124.999	-1267.03	214.081	-768.458	3521.28	-106.296	516.73	314.287	520.722	839.586	3521.28	251.542	424.376	71.2051	4165.65	2739.03
648	3521.38	-198.895	-136.999	-1193.03	15.081	-733.458	3521.38	288.704	424.73	442.287	512.722	721.586	3521.38	236.542	219.376	384.205	4126.65	2674.03
649	3521.47	161.105	-54.999	-1197.03	20.0811	-592.458	3521.47	794.704	233.73	551.287	500.722	267.586	3521.47	187.542	-267.624	786.205	4340.65	2526.03
650	3521.57	729.105	-146.999	-1002.03	-325.919	-716.458	3521.57	853.704	174.73	479.287	592.722	386.586	3521.57	-108.458	-622.624	1068.21	4081.65	2497.03
651	3521.67	917.105	61.001	-877.027	-208.919	-749.458	3521.67	751.704	368.73	343.287	997.722	628.586	3521.67	-139.458	-470.624	637.205	3820.65	3167.03
652	3521.77	1057.11	96.001	-452.027	154.081	-774.458	3521.77	419.704	441.73	50.2871	1336.72	748.586	3521.77	63.542	2.37598	570.205	3355.65	3925.03
653	3521.86	1160.11	271.001	193.973	439.081	-747.458	3521.86	281.704	257.73	109.287	1391.72	1054.59	3521.86	41.542	50.376	1222.21	3096.65	4326.03
654	3521.96	1018.11	590.001	521.973	263.081	-1131.46	3521.96	-48.2959	-212.27	-272.713	1394.72	1161.59	3521.96	158.542	-99.624	1860.21	2913.65	4115.03
655	3522.06	744.105	318.001	867.973	72.0811	-1061.46	3522.06	-722.296	-100.27	-580.713	1173.72	1051.59	3522.06	566.542	-104.624	2147.21	2042.65	3777.03
656	3522.16	229.105	-228.999	933.973	-206.919	-528.458	3522.16	-942.296	-287.27	-251.713	939.722	405.586	3522.16	627.542	32.376	1957.21	1260.65	3859.03
657	3522.26	-22.8945	-270.999	567.973	-400.919	-429.458	3522.26	-822.296	-300.27	73.2871	642.722	-116.414	3522.26	509.542	-141.624	1386.21	804.651	4101.03
658	3522.35	-512.895	120.001	228.973	-249.919	-387.458	3522.35	-592.296	-134.27	69.2871	691.722	-286.414	3522.35	444.542	72.376	689.205	457.651	3699.03
659	3522.45	-1023.89	-164.999	428.973	-270.919	-88.458	3522.45	-143.296	-485.27	73.2871	-30.2783	-95.4141	3522.45	353.542	374.376	461.205	343.651	3495.03
660	3522.55	-1209.89	-615.999	445.973	-422.919	374.542	3522.55	-202.296	-965.27	221.287	-621.278	58.5859	3522.55	-201.458	446.376	427.205	137.651	3269.03
661	3522.65	-1225.89	-543.999	658.973	-543.919	239.542	3522.65	-215.296	-1247.27	193.287	-695.278	-155.414	3522.65	-425.458	336.376	638.205	64.6514	3385.03
662	3522.74	-1470.89	-575.999	703.973	-487.919	-295.458	3522.74	-381.296	-1099.27	-106.713	-305.278	-89.4141	3522.74	-458.458	183.376	738.205	209.651	3299.03
663	3522.84	-1261.89	-767.999	883.973	-254.919	-731.458	3522.84	-231.296	-779.27	-685.713	-574.278	172.586	3522.84	-596.458	-362.624	785.205	-77.3486	2720.03
664	3522.94	-968.895	-630.999	436.973	-245.919	-746.458	3522.94	-581.296	-590.27	-607.713	-1181.28	-117.414	3522.94	-519.458	-651.624	593.205	-58.3486	2123.03
665	3523.04	-681.895	-747.999	95.9727	-566.919	-488.458	3523.04	-1136.3	-519.27	41.2871	-1444.28	-246.414	3523.04	-490.458	-275.624	460.205	-238.349	1869.03
666	3523.13	-528.895	-718.999	-3.02734	-747.919	-518.458	3523.13	-1304.3	-68.2695	254.287	-883.278	-482.414	3523.13	-781.458	5.37598	459.205	-922.349	1685.03
667	3523.23	-494.895	-641.999	252.973	-970.919	-621.458	3523.23	-1040.3	-175.27	168.287	-523.278	-537.414	3523.23	-631.458	55.376	379.205	-1425.35	1605.03
668	3523.33	-6.89453	-158.999	223.973	-575.919	-553.458	3523.33	-437.296	-258.27	452.287	26.7217	-80.4141	3523.33	-241.458	133.376	233.205	-1990.35	1315.03
669	3523.43	182.105	-11.999	150.973	-114.919	-676.458	3523.43	-411.296	-174.27	869.287	1040.72	149.586	3523.43	-200.458	145.376	427.205	-2151.35	377.032
670	3523.53	70.1055	124.001	-272.027	-64.9189	-554.458	3523.53	-53.2959	-230.27	1091.29	1447.72	-28.4141	3523.53	-260.458	59.376	181.205	-2168.35	-360.968
671	3523.62	-84.8945	-95.999	-475.027	6.08106	-280.458	3523.62	-226.296	-180.27	792.287	1596.72	-112.414	3523.62	50.542	287.376	-257.795	-2328.35	-167.968
672	3523.72	299.105	-130.999	-494.027	7.08106	-459.458	3523.72	-209.296	119.73	586.287	1424.72	113.586	3523.72	115.542	298.376	-132.795	-2988.35	-122.968
673	3523.82	680.105	171.001	-755.027	-78.9189	-304.458	3523.82	189.704	355.73	684.287	1629.72	155.586	3523.82	27.542	158.376	4.20508	-3513.35	-188.968
674	3523.92	791.105	277.001	-654.027	-515.919	-205.458	3523.92	303.704	277.73	774.287	1092.72	30.5859	3523.92	-20.458	112.376	-83.7949	-3248.35	-714.968
675	3524.01	259.105	302.001	-731.027	-487.919	-255.458	3524.01	-26.2959	-118.27	1025.29	502.722	549.586	3524.01	-342.458	-27.624	-89.7949	-3484.35	-1357.97
676	3524.11	168.105	191.001	-1121.03	-508.919	-313.458	3524.11	-36.2959	-718.27	657.287	448.722	908.586	3524.11	-412.458	-348.624	125.205	-3857.35	-1532.97
677	3524.21	181.105	258.001	-921.027	-537.919	-13.458	3524.21	5.7041	-327.27	-96.7129	615.722	735.586	3524.21	-349.458	-406.624	330.205	-3960.35	-1541.97
678	3524.31	-8.89453	393.001	-531.027	-584.919	-112.458	3524.31	-37.2959	239.73	-529.713	305.722	716.586	3524.31	51.542	-456.624	-19.7949	-4325.35	-1753.97
679	3524.41	-357.895	205.001	-43.0273	-522.919	-337.458	3524.41	-282.296	203.73	-353.713	-363.278	789.586	3524.41	447.542	-599.624	-321.795	-4746.35	-1887.97
680	3524.5	-971.895	-8.99902	647.973	-191.919	-1.45801	3524.5	-211.296	-252.27	-94.7129	-970.278	1196.59	3524.5	359.542	-13.624	-801.795	-4765.35	-2180.97
681	3524.6	-1126.89	-354.999	677.973	-143.919	41.542	3524.6	-218.296	-541.27	241.287	-1100.28	1603.59	3524.6	206.542	34.376	-1145.79	-3940.35	-2487.97
682	3524.7	-1102.89	-314.999	427.973	-129.919	-310.458	3524.7	-94.2959	-277.27	370.287	-1245.28	1872.59	3524.7	-156.458	-65.624	-1262.79	-3123.35	-2362.97
683	3524.8	-1246.89	-309.999	230.973	-482.919	-430.458	3524.8	-314.296	-84.2695	474.287	-1369.28	1661.59	3524.8	274.542	100.376	-1329.79	-3278.35	-3229.97
684	3524.89	-1546.89	-267.999	-57.0273	-740.919	-742.458	3524.89	-462.296	-384.27	480.287	-1104.28	1201.59	3524.89	284.542	-147.624	-1280.79	-3570.35	-3662.97
685	3524.99	-1515.89	-635.999	308.973	-266.919	-593.458	3524.99	-530.296	-752.27	359.287	-1127.28	802.586	3524.99	-111.458	-352.624	-1073.79	-2949.35	-3913.97
686	3525.09	-1617.89	-528.999	599.973	377.081	95.542	3525.09	-650.296	-621.27	212.287	-1450.28	389.586	3525.09	-624.458	-160.624	-750.795	-2451.35	-4117.97
687	3525.19	-1476.89	-35.999	717.973	607.081	693.542	3525.19	-610.296	-598.27	155.287	-1323.28	31.5859	3525.19	-896.458	264.376	-648.795	-2052.35	-4045.97
688	3525.29	-1380.89	171.001	365.973	784.081	830.542	3525.29	-430.296	-502.27	-64.7129	-702.278	-262.414	3525.29	-581.458	-57.624	-993.795	-1668.35	-3911.97
689	3525.38	-1109.89	151.001	-236.027	1266.08	261.542	3525.38	-59.2959	-98.2695	-118.713	-275.278	-832.414	3525.38	-444.458	-583.624	-1339.79	-1484.35	-3822.97
690	3525.48	-963.895	184.001	-762.027	1192.08	163.542	3525.48	169.704	47.7305	-169.713	-127.278	-1025.41	3525.48	-91.458	-862.624	-1513.79	-1702.35	-3787.97
691	3525.58	-790.895	415.001	-1056.03	1600.08	406.542	3525.58	74.7041	-384.27	-325.713	-17.2783	-908.414	3525.58	81.542	-779.624	-1716.79	-1739.35	-3857.97
692	3525.68	-792.895	528.001	-1102.03	2043.08	993.542	3525.68	58.7041	-567.27	-736.713	368.722	-734.414	3525.68	-459.458	-805.624	-2006.79	-1412.35	-3998.97
693	3525.77	-379.895	586.001	-1172.03	2008.08	1304.54	3525.77	83.7041	-1092.27	-1138.71	542.722	-793.414	3525.77	-681.458	-685.624	-2472.79	-1201.35	-4164.97
694	3525.87	-563.895	680.001	-1100.03	2209.08	1744.54	3525.87	-32.2959	-1686.27	-1370.71	455.722	-1104.41	3525.87	-855.458	-701.624	-2197.79	-593.349	-4316.97
695	3525.97	-393.895	743.001	-709.027	2640.08	2940.54	3525.97	-67.2959	-1981.27	-1513.71	223.722	-1087.41	3525.97	-802.458	-892.624	-1445.79	-119.349	-4390.97
696	3526.07	231.105	828.001	-577.027	3483.08	4040.54	3526.07	59.7041	-1795.27	-1495.71	-131.278	-1014.41	3526.07	-577.458	-642.624	-1348.79	-64.3486	-3614.97
697	3526.17	573.105	761.001	-479.027	4068.08	4446.54	3526.17	78.7041	-1216.27	-1543.71	-692.278	-721.414	3526.17	-228.458	-312.624	-980.795	-195.349	-3065.97
698	3526.26	425.105	578.001	-58.0273	4000.08	4954.54	3526.26	548.704	-736.27	-1587.71	-925.278	-695.414	3526.26	162.542	-500.624	-1021.79	-526.349	-2523.97
699	3526.36	375.105	543.001	453.973	4148.08	5200.54	3526.36	502.704	-564.27	-1122.71	-747.278	-510.414	3526.36	399.542	-379.624	-1286.79	-668.349	-1779.97
700	3526.46	260.105	582.001	1007.97	4330.08	5421.54	3526.46	320.704	-654.27	-631.713	-566.278	-548.414	3526.46	469.542	20.376	-1431.79	-247.349	-1901.97
701	3526.56	38.1055	470.001	1279.97	4411.08	5460.54	3526.56	248.704	-720.27	-1118.71	-944.278	-606.414	3526.56	254.542	252.376	-1240.79	-180.349	-1624.97
702	3526.65	-398.895	770.001	1556.97	4343.08	5437.54	3526.65	157.704	-969.27	-1355.71	-1277.28	-1016.41	3526.65	-167.458	352.376	-962.795	-23.3486	-1018.97
703	3526.75	-728.895	184.001	1941.97	4463.08	5494.54	3526.75	-260.296	-982.27	-1218.71	-1700.28	-1687.41	3526.75	-482.458	584.376	-598.795	-298.349	-742.968
704	3526.85	-474.895	-272.999	2500.97	4391.08	5332.54	3526.85	-682.296	-812.27	-852.713	-2097.28	-2102.41	3526.85	-334.458	418.376	-288.795	-174.349	-892.968
705	3526.95	-502.895	-681.999	2968.97	3912.08	4836.54	3526.95	-829.296	-803.27	-477.713	-2181.28	-1898.41	3526.95	-322.458	158.376	-492.795	-225.349	-858.968
706	3527.04	-825.895	-868.999	3280.97	3784.08	4637.54	3527.04	-792.296	-552.27	-495.713	-2220.28	-2084.41	3527.04	-46.458	-215.624	-887.795	-607.349	-844.968
707	3527.14	-1095.89	-712.999	3318.97	3811.08	4064.54	3527.14	-314.296	-552.27	-241.713	-2096.28	-2277.41	3527.14	-112.458	66.376	-1041.79	-225.349	-715.968
708	3527.24	-1337.89	-401.999	3044.97	3863.08	3158.54	3527.24	-473.296	-829.27	-228.713	-1809.28	-2017.41	3527.24	-196.458	426.376	-939.795	145.651	-754.968
709	3527.34	-1631.89	-501.999	2663.97	3335.08	2950.54	3527.34	-594.296	-692.27	-298.713	-2227.28	-1878.41	3527.34	-112.458	403.376	-674.795	-42.3486	-736.968
710	3527.44	-1562.89	-364.999	2295.97	2573.08	2733.54	3527.44	-570.296	-786.27	-547.713	-2892.28	-2085.41	3527.44	-309.458	160.376	-146.795	-199.349	-765.968
711	3527.53	-1735.89	-177.999	2153.97	2211.08	2355.54	3527.53	0.7041	-541.27	-1008.71	-2810.28	-1826.41	3527.53	-343.458	371.376	80.2051	-171.349	-624.968
712	3527.63	-1614.89	-209.999	1988.97	2088.08	2097.54	3527.63	482.704	-337.27	-983.713	-2428.28	-1743.41	3527.63	23.542	185.376	-142.795	-121.349	-456.968
713	3527.73	-1283.89	-559.999	2089.97	1527.08	1729.54	3527.73	625.704	-519.27	-718.713	-1809.28	-1517.41	3527.73	510.542	-290.624	-121.795	-132.349	-258.968
714	3527.83	-970.895	-980.999	2180.97	463.081	1559.54	3527.83	507.704	-392.27	-803.713	-1388.28	-1585.41	3527.83	799.542	-194.624	-290.795	-250.349	-160.968
715	3527.92	-427.895	-1266	2225.97	27.0811	1418.54	3527.92	152.704	-80.2695	-1027.71	-1152.28	-1431.41	3527.92	589.542	11.376	-181.795	-135.349	-250.968
716	3528.02	113.105	-1361	2032.97	-809.919	1052.54	3528.02	-290.296	-794.27	-1170.71	-1006.28	-1368.41	3528.02	-204.458	-16.624	-199.795	-175.349	-330.968
717	3528.12	235.105	-1130	1734.97	-1628.92	662.542	3528.12	-675.296	-1207.27	-1000.71	-906.278	-1758.41	3528.12	-233.458	-17.624	-30.7949	102.651	-94.9678
718	3528.22	177.105	-996.999	1665.97	-2318.92	811.542	3528.22	-593.296	-1680.27	-1201.71	-678.278	-2088.41	3528.22	-93.458	122.376	119.205	253.651	-36.9678
719	3528.32	-102.895	-825.999	1561.97	-2650.92	805.542	3528.32	-405.296	-1565.27	-935.713	-639.278	-1653.41	3528.32	-166.458	522.376	-138.795	106.651	-258.968
720	3528.41	-97.8945	-654.999	1489.97	-2630.92	442.542	3528.41	106.704	-919.27	-703.713	-877.278	-1294.41	3528.41	-381.458	670.376	177.205	220.651	-355.968
721	3528.51	-310.895	-572.999	1671.97	-2664.92	415.542	3528.51	484.704	-757.27	-468.713	-1104.28	-1332.41	3528.51	-335.458	561.376	560.205	540.651	-376.968
722	3528.61	-1002.89	-493.999	1631.97	-3484.92	-12.458	3528.61	230.704	-842.27	-529.713	-1369.28	-1432.41	3528.61	-666.458	601.376	388.205	648.651	-433.968
723	3528.71	-1267.89	-617.999	1406.97	-4307.92	-521.458	3528.71	-181.296	-1203.27	-888.713	-1509.28	-1614.41	3528.71	-435.458	1152.38	392.205	221.651	80.0322
724	3528.8	-865.895	-726.999	1149.97	-4932.92	-1134.46	3528.8	-19.2959	-1693.27	-934.713	-1747.28	-2051.41	3528.8	-353.458	983.376	183.205	37.6514	482.032
725	3528.9	-689.895	-359.999	874.973	-4993.92	-1539.46	3528.9	-192.296	-1288.27	-1418.71	-1417.28	-1923.41	3528.9	-595.458	731.376	187.205	62.6514	555.032
726	3529	-1115.89	20.001	786.973	-5088.92	-1904.46	3529	-650.296	50.7305	-1620.71	-1433.28	-1642.41	3529	-456.458	449.376	130.205	-34.3486	442.032
727	3529.1	-1910.89	225.001	582.973	-4932.92	-2553.46	3529.1	-549.296	765.73	-1351.71	-1191.28	-1347.41	3529.1	-290.458	67.376	131.205	-527.349	178.032
728	3529.2	-1824.89	163.001	660.973	-5161.92	-2780.46	3529.2	-79.2959	703.73	-1005.71	-1096.28	-722.414	3529.2	-263.458	-252.624	25.2051	-669.349	154.032
729	3529.29	-1451.89	187.001	559.973	-5333.92	-3142.46	3529.29	109.704	-183.27	-775.713	-1213.28	-538.414	3529.29	-109.458	-501.624	9.20508	-465.349	-69.9678
730	3529.39	-1128.89	-133.999	207.973	-5142.92	-3856.46	3529.39	204.704	-551.27	-581.713	-1360.28	-332.414	3529.39	139.542	-544.624	-75.7949	-122.349	-185.968
731	3529.49	-996.895	-567.999	-402.027	-4564.92	-4519.46	3529.49	452.704	-522.27	-408.713	-1304.28	-791.414	3529.49	278.542	-530.624	18.2051	379.651	115.032
732	3529.59	-1213.89	-377.999	-867.027	-4354.92	-4457.46	3529.59	281.704	-26.2695	-262.713	-1373.28	-1121.41	3529.59	230.542	69.376	-270.795	429.651	7.03223
733	3529.68	-933.895	-268.999	-1685.03	-4366.92	-4753.46	3529.68	66.7041	290.73	-39.7129	-1245.28	-870.414	3529.68	-19.458	213.376	-611.795	696.651	289.032
734	3529.78	-244.895	-552.999	-2074.03	-3768.92	-5615.46	3529.78	75.7041	-109.27	-59.7129	-758.278	-343.414	3529.78	66.542	-84.624	-251.795	575.651	44.0322
735	3529.88	-43.8945	-392.999	-2002.03	-3129.92	-5693.46	3529.88	-124.296	-928.27	137.287	-720.278	-125.414	3529.88	190.542	-616.624	79.2051	467.651	-419.968
736	3529.98	-183.895	-447.999	-2136.03	-2673.92	-5892.46	3529.98	-568.296	-1254.27	-127.713	-519.278	-469.414	3529.98	477.542	-701.624	-69.7949	662.651	-445.968
737	3530.08	17.1055	-399.999	-2278.03	-2615.92	-6353.46	3530.08	-788.296	-1066.27	-567.713	-525.278	-617.414	3530.08	219.542	-599.624	103.205	151.651	-711.968
738	3530.17	324.105	-471.999	-2533.03	-2542.92	-6967.46	3530.17	-283.296	-539.27	-833.713	-365.278	-848.414	3530.17	-457.458	-616.624	223.205	-531.349	-683.968
739	3530.27	893.105	-693.999	-2507.03	-2198.92	-7232.46	3530.27	59.7041	140.73	-700.713	-228.278	-673.414	3530.27	-349.458	-740.624	4.20508	-216.349	-549.968
740	3530.37	775.105	-841.999	-2756.03	-1848.92	-6811.46	3530.37	14.7041	218.73	-734.713	143.722	-872.414	3530.37	-304.458	-734.624	-275.795	-96.3486	-586.968
741	3530.47	540.105	-1015	-3093.03	-1838.92	-6430.46	3530.47	-361.296	-421.27	-656.713	273.722	-808.414	3530.47	198.542	-680.624	-231.795	-129.349	-675.968
742	3530.56	165.105	-608.999	-2770.03	-1569.92	-5744.46	3530.56	-476.296	-1018.27	-440.713	19.7217	-585.414	3530.56	856.542	-787.624	165.205	346.651	-584.968
743	3530.66	-355.895	-6.99902	-2711.03	-1554.92	-5016.46	3530.66	-474.296	-1048.27	-290.713	-594.278	-827.414	3530.66	661.542	-592.624	109.205	682.651	-192.968
744	3530.76	-291.895	191.001	-3238.03	-1524.92	-4711.46	3530.76	-323.296	-613.27	-447.713	-732.278	-644.414	3530.76	170.542	-890.624	122.205	712.651	-79.9678
745	3530.86	-246.895	-121.999	-3813.03	-1378.92	-4109.46	3530.86	-688.296	-144.27	-661.713	-808.278	-431.414	3530.86	223.542	-709.624	282.205	516.651	85.0322
746	3530.96	-318.895	-655.999	-3654.03	-1075.92	-3198.46	3530.96	-929.296	-136.27	-554.713	-800.278	-244.414	3530.96	759.542	-101.624	234.205	304.651	-174.968
747	3531.05	-636.895	-667.999	-3447.03	-1190.92	-2398.46	3531.05	-1144.3	-675.27	-676.713	-964.278	-44.4141	3531.05	776.542	-154.624	117.205	298.651	-606.968
748	3531.15	-1268.89	-475.999	-3570.03	-1076.92	-1818.46	3531.15	-641.296	-1430.27	-904.713	-1068.28	-6.41406	3531.15	691.542	-265.624	-297.795	279.651	-790.968
749	3531.25	-1890.89	-475.999	-3732.03	-398.919	-1443.46	3531.25	-396.296	-1199.27	-1226.71	-1486.28	-193.414	3531.25	286.542	-309.624	-328.795	673.651	-568.968
750	3531.35	-1973.89	-505.999	-3683.03	90.0811	-1192.46	3531.35	-412.296	-478.27	-910.713	-1692.28	-225.414	3531.35	-39.458	-521.624	115.205	798.651	-527.968
751	3531.44	-1710.89	-377.999	-3512.03	255.081	-1437.46	3531.44	-340.296	236.73	-626.713	-1813.28	-387.414	3531.44	-169.458	-646.624	424.205	786.651	-467.968
752	3531.54	-1235.89	-386.999	-3323.03	302.081	-1586.46	3531.54	-318.296	683.73	-469.713	-1880.28	-788.414	3531.54	147.542	-313.624	254.205	630.651	-487.968
753	3531.64	-1261.89	-276.999	-2810.03	-72.9189	-1619.46	3531.64	-300.296	688.73	-611.713	-1622.28	-886.414	3531.64	591.542	14.376	448.205	160.651	-644.968
754	3531.74	-1232.89	-138.999	-2368.03	-840.919	-1264.46	3531.74	-74.2959	610.73	-479.713	-1627.28	-861.414	3531.74	426.542	214.376	360.205	-285.349	-1015.97
755	3531.83	-723.895	-99.999	-2198.03	-1223.92	-1083.46	3531.83	-132.296	767.73	-704.713	-1355.28	-1054.41	3531.83	358.542	160.376	123.205	-242.349	-925.968
756	3531.93	-370.895	3.00098	-2082.03	-1215.92	-1242.46	3531.93	-240.296	419.73	-767.713	-1255.28	-736.414	3531.93	111.542	210.376	-132.795	140.651	-500.968
757	3532.03	-69.8945	-104.999	-2014.03	-653.919	-1119.46	3532.03	-83.2959	195.73	-489.713	-747.278	-677.414	3532.03	338.542	227.376	-361.795	448.651	-103.968
758	3532.13	303.105	-84.999	-1978.03	46.081	-1144.46	3532.13	-251.296	122.73	-449.713	-490.278	-1035.41	3532.13	402.542	578.376	-174.795	470.651	210.032
759	3532.23	977.105	-226.999	-1803.03	551.081	-1194.46	3532.23	-476.296	-84.2695	-334.713	-704.278	-1082.41	3532.23	309.542	807.376	-232.795	431.651	620.032
760	3532.32	1557.11	-458.999	-1496.03	571.081	-971.458	3532.32	-294.296	-565.27	-421.713	-603.278	-866.414	3532.32	75.542	556.376	-76.7949	384.651	1075.03
761	3532.42	1226.11	-488.999	-869.027	471.081	-574.458	3532.42	-425.296	-1135.27	-867.713	209.722	-683.414	3532.42	-264.458	289.376	271.205	596.651	818.032
762	3532.52	768.105	-102.999	-867.027	93.0811	-552.458	3532.52	-728.296	-919.27	-995.713	148.722	-611.414	3532.52	-407.458	699.376	315.205	437.651	563.032
763	3532.62	367.105	46.001	-650.027	-155.919	-404.458	3532.62	-637.296	-449.27	-652.713	-247.278	-393.414	3532.62	-274.458	802.376	390.205	244.651	111.032
764	3532.71	-5.89453	-248.999	-398.027	58.081	-397.458	3532.71	-317.296	-223.27	-461.713	-565.278	-513.414	3532.71	-180.458	746.376	651.205	34.6514	93.0322
765	3532.81	-422.895	-772.999	-386.027	149.081	-255.458	3532.81	-204.296	-558.27	-477.713	-535.278	-286.414	3532.81	-278.458	548.376	579.205	-59.3486	439.032
766	3532.91	-915.895	-528.999	-484.027	-70.9189	91.542	3532.91	-253.296	-869.27	-748.713	-517.278	43.5859	3532.91	-635.458	390.376	428.205	-2.34863	522.032
767	3533.01	-965.895	-622.999	-939.027	-460.919	295.542	3533.01	217.704	-644.27	-500.713	-882.278	214.586	3533.01	-1091.46	146.376	-30.7949	-101.349	445.032
768	3533.11	-979.895	-658.999	-1188.03	-574.919	264.542	3533.11	329.704	-259.27	-21.7129	-1357.28	43.5859	3533.11	-1192.46	220.376	-55.7949	9.65137	151.032
769	3533.2	-1075.89	-480.999	-832.027	-243.919	48.542	3533.2	295.704	-2.26953	-505.713	-1212.28	-145.414	3533.2	-1119.46	308.376	180.205	602.651	-86.9678
770	3533.3	-1257.89	-192.999	-772.027	-302.919	-389.458	3533.3	-109.296	357.73	-958.713	-1269.28	-36.4141	3533.3	-862.458	248.376	-9.79492	793.651	-156.968
771	3533.4	-1515.89	33.001	-754.027	-274.919	-725.458	3533.4	-363.296	241.73	-953.713	-1427.28	-34.4141	3533.4	-538.458	-20.624	-393.795	933.651	-327.968
772	3533.5	-1700.89	-97.999	-587.027	-156.919	-715.458	3533.5	-191.296	-156.27	-667.713	-1746.28	-10.4141	3533.5	1.54199	-364.624	-496.795	773.651	-125.968
773	3533.59	-1618.89	118.001	-559.027	-141.919	-591.458	3533.59	361.704	-672.27	-656.713	-1536.28	-103.414	3533.59	520.542	-446.624	-63.7949	384.651	295.032
774	3533.69	-1470.89	-123.999	-557.027	-333.919	-833.458	3533.69	300.704	-488.27	-802.713	-1229.28	-569.414	3533.69	636.542	-614.624	443.205	219.651	483.032
775	3533.79	-1561.89	-270.999	-749.027	-594.919	-1255.46	3533.79	73.7041	-137.27	-991.713	-879.278	-719.414	3533.79	299.542	-668.624	574.205	-16.3486	602.032
776	3533.89	-1361.89	-41.999	-841.027	-662.919	-903.458	3533.89	27.7041	-459.27	-908.713	-674.278	-562.414	3533.89	244.542	-782.624	506.205	-461.349	579.032
777	3533.99	-951.895	-43.999	-1074.03	-693.919	-869.458	3533.99	-73.2959	-844.27	-865.713	-547.278	-842.414	3533.99	-140.458	-880.624	600.205	-594.349	384.032
778	3534.08	-874.895	-181.999	-938.027	-761.919	-834.458	3534.08	-701.296	-939.27	-677.713	-254.278	-1062.41	3534.08	-420.458	-982.624	381.205	-479.349	32.0322
779	3534.18	-581.895	3.00098	-1021.03	-815.919	-789.458	3534.18	-973.296	-636.27	-874.713	-398.278	-1233.41	3534.18	-556.458	-985.624	-344.795	-325.349	-147.968
780	3534.28	-463.895	490.001	-1176.03	-750.919	-1179.46	3534.28	-755.296	-5.26953	-1026.71	-610.278	-1111.41	3534.28	-528.458	-846.624	-366.795	30.6514	154.032
781	3534.38	-141.895	220.001	-790.027	-950.919	-1097.46	3534.38	-573.296	605.73	-515.713	-522.278	-1313.41	3534.38	-440.458	-570.624	-281.795	-60.3486	560.032
782	3534.47	4.10547	174.001	-325.027	-1088.92	-766.458	3534.47	-313.296	547.73	-160.713	-123.278	-1514.41	3534.47	-333.458	-349.624	298.205	126.651	672.032
783	3534.57	-78.8945	-159.999	-147.027	-1095.92	-948.458	3534.57	-329.296	-380.27	-139.713	332.722	-1097.41	3534.57	-101.458	-273.624	517.205	387.651	354.032
784	3534.67	-374.895	-172.999	-524.027	-967.919	-932.458	3534.67	-212.296	-1146.27	115.287	636.722	-376.414	3534.67	-57.458	-338.624	313.205	353.651	275.032
785	3534.77	-546.895	-230.999	-1168.03	-871.919	-937.458	3534.77	-147.296	-1048.27	420.287	636.722	-468.414	3534.77	-125.458	115.376	614.205	480.651	264.032
786	3534.86	-377.895	-376.999	-1472.03	-672.919	-746.458	3534.86	103.704	-260.27	244.287	605.722	-676.414	3534.86	-147.458	565.376	461.205	261.651	316.032
787	3534.96	-473.895	-338.999	-1613.03	-580.919	-430.458	3534.96	-147.296	326.73	46.2871	-227.278	-601.414	3534.96	-88.458	597.376	-153.795	71.6514	5.03223
788	3535.06	-583.895	35.001	-1250.03	-387.919	-500.458	3535.06	-329.296	366.73	-27.7129	-419.278	-597.414	3535.06	26.542	72.376	-640.795	212.651	-31.9678
789	3535.16	-497.895	-66.999	-898.027	-364.919	-649.458	3535.16	-195.296	155.73	-22.7129	-273.278	-737.414	3535.16	-51.458	-400.624	-242.795	-78.3486	291.032
790	3535.26	-375.895	-310.999	-349.027	-705.919	-657.458	3535.26	205.704	-152.27	146.287	-326.278	-1007.41	3535.26	-161.458	-401.624	303.205	-58.3486	224.032
791	3535.35	-408.895	-500.999	88.9727	-790.919	-818.458	3535.35	50.7041	-767.27	77.2871	-941.278	-1294.41	3535.35	-44.458	-234.624	464.205	-260.349	73.0322
792	3535.45	-593.895	-559.999	-156.027	-778.919	-728.458	3535.45	70.7041	-1067.27	3.28711	-918.278	-1156.41	3535.45	-26.458	-382.624	289.205	-457.349	104.032
793	3535.55	-1000.89	-619.999	-743.027	-795.919	-767.458	3535.55	496.704	-1041.27	251.287	-990.278	-1245.41	3535.55	-209.458	-256.624	150.205	-147.349	179.032
794	3535.65	-1168.89	-395.999	-856.027	-876.919	-1115.46	3535.65	190.704	-362.27	138.287	-1084.28	-1192.41	3535.65	-22.458	-80.624	151.205	287.651	358.032
795	3535.74	-1306.89	-338.999	-551.027	-741.919	-854.458	3535.74	-119.296	-265.27	-439.713	-1193.28	-715.414	3535.74	224.542	417.376	221.205	-135.349	313.032
796	3535.84	-1584.89	-651.999	-687.027	-476.919	-567.458	3535.84	-134.296	-761.27	-674.713	-835.278	-272.414	3535.84	197.542	1071.38	-17.7949	-352.349	523.032
797	3535.94	-1482.89	-253.999	-1036.03	-754.919	-628.458	3535.94	-246.296	-822.27	-572.713	-362.278	-273.414	3535.94	191.542	570.376	-301.795	-314.349	479.032
798	3536.04	-998.895	454.001	-1492.03	-874.919	-576.458	3536.04	-376.296	-718.27	-564.713	-217.278	-390.414	3536.04	472.542	561.376	-396.795	-541.349	332.032
799	3536.14	-883.895	952.001	-1932.03	-995.919	-707.458	3536.14	-521.296	-568.27	-466.713	-351.278	-515.414	3536.14	487.542	402.376	-332.795	-857.349	275.032
800	3536.23	-927.895	512.001	-1758.03	-926.919	-721.458	3536.23	-525.296	-359.27	-551.713	-990.278	-365.414	3536.23	218.542	325.376	-336.795	-813.349	396.032
801	3536.33	-856.895	244.001	-1205.03	-1233.92	-708.458	3536.33	-174.296	-667.27	-191.713	-1191.28	-246.414	3536.33	-131.458	697.376	-294.795	-477.349	401.032
802	3536.43	49.1055	313.001	-635.027	-1363.92	-742.458	3536.43	-285.296	-1207.27	-331.713	-1228.28	-202.414	3536.43	-219.458	535.376	-76.7949	-17.3486	273.032
803	3536.53	-14.8945	78.001	-605.027	-667.919	-444.458	3536.53	-56.2959	-1511.27	-656.713	-941.278	-349.414	3536.53	-279.458	196.376	436.205	500.651	394.032
804	3536.62	-873.895	-122.999	-480.027	-398.919	-731.458	3536.62	-156.296	-1313.27	-828.713	-858.278	13.5859	3536.62	-546.458	90.376	202.205	803.651	566.032
805	3536.72	-1208.89	-541.999	-613.027	-132.919	-878.458	3536.72	-226.296	-722.27	-505.713	-684.278	42.5859	3536.72	-570.458	397.376	-138.795	503.651	510.032
806	3536.82	-1025.89	-567.999	-850.027	65.0811	-1086.46	3536.82	-390.296	-216.27	82.2871	-740.278	-522.414	3536.82	-595.458	574.376	103.205	169.651	586.032
807	3536.92	-600.895	-528.999	-642.027	-288.919	-490.458	3536.92	-323.296	12.7305	440.287	-681.278	-780.414	3536.92	-356.458	638.376	421.205	76.6514	752.032
808	3537.02	-204.895	-570.999	-464.027	-619.919	-70.458	3537.02	-82.2959	-62.2695	382.287	-1069.28	-961.414	3537.02	-477.458	404.376	574.205	-228.349	665.032
809	3537.11	-422.895	-562.999	-471.027	-646.919	-49.458	3537.11	132.704	-336.27	-37.7129	-907.278	-889.414	3537.11	-405.458	275.376	312.205	-406.349	646.032
810	3537.21	-717.895	-356.999	-98.0273	-438.919	123.542	3537.21	-131.296	-830.27	-126.713	-752.278	-923.414	3537.21	-534.458	96.376	91.2051	-643.349	391.032
811	3537.31	-1397.89	246.001	-182.027	-572.919	374.542	3537.31	-384.296	-608.27	-146.713	-636.278	-378.414	3537.31	-532.458	488.376	-82.7949	-467.349	282.032
812	3537.41	-1996.89	225.001	-418.027	-1000.92	447.542	3537.41	-1041.3	-334.27	-300.713	-223.278	-127.414	3537.41	-697.458	676.376	-428.795	-282.349	553.032
813	3537.5	-1903.89	5.00098	-494.027	-795.919	95.542	3537.5	-1405.3	-266.27	-602.713	-111.278	-119.414	3537.5	-371.458	466.376	-724.795	-328.349	303.032
814	3537.6	-1756.89	94.001	-799.027	-437.919	-123.458	3537.6	-1056.3	-356.27	-441.713	-308.278	-199.414	3537.6	-43.458	479.376	-1010.79	-217.349	181.032
815	3537.7	-1748.89	179.001	-1161.03	-220.919	-27.458	3537.7	-559.296	-853.27	-352.713	-779.278	-253.414	3537.7	-449.458	626.376	-238.795	-278.349	-179.968
816	3537.8	-1721.89	307.001	-1423.03	-287.919	-174.458	3537.8	-241.296	-983.27	-370.713	-1690.28	-236.414	3537.8	-308.458	652.376	175.205	-399.349	-119.968
817	3537.9	-1539.89	195.001	-1359.03	-294.919	-482.458	3537.9	-189.296	-824.27	-601.713	-1947.28	-657.414	3537.9	-141.458	651.376	724.205	-522.349	241.032
818	3537.99	-974.895	-60.999	-1087.03	-723.919	-626.458	3537.99	-184.296	-662.27	-907.713	-1778.28	-1082.41	3537.99	-29.458	815.376	725.205	-457.349	279.032
819	3538.09	-608.895	-564.999	-1000.03	-887.919	-742.458	3538.09	-201.296	-808.27	-816.713	-1599.28	-1365.41	3538.09	46.542	522.376	598.205	-683.349	154.032
820	3538.19	-650.895	-1130	-689.027	-644.919	-601.458	3538.19	-396.296	-645.27	-680.713	-1466.28	-1225.41	3538.19	289.542	370.376	315.205	-294.349	320.032
821	3538.29	-566.895	-968.999	-812.027	-217.919	-440.458	3538.29	-265.296	-759.27	-486.713	-1447.28	-896.414	3538.29	34.542	210.376	116.205	-82.3486	306.032
822	3538.38	-689.895	-879.999	-927.027	-25.9189	-287.458	3538.38	-413.296	-875.27	-383.713	-1279.28	-455.414	3538.38	-541.458	-261.624	164.205	-275.349	250.032
823	3538.48	-555.895	-909.999	-1059.03	-242.919	-238.458	3538.48	-298.296	-441.27	-472.713	-720.278	-542.414	3538.48	-937.458	-400.624	520.205	-204.349	219.032
824	3538.58	-279.895	-433.999	-1167.03	-350.919	-324.458	3538.58	-372.296	484.73	-463.713	184.722	-782.414	3538.58	-1149.46	-322.624	723.205	-22.3486	136.032
825	3538.68	34.1055	-124.999	-1052.03	-97.9189	-220.458	3538.68	-900.296	507.73	-479.713	236.722	-1275.41	3538.68	-1013.46	218.376	752.205	149.651	247.032
826	3538.78	46.1055	-46.999	-727.027	-117.919	-382.458	3538.78	-851.296	276.73	-610.713	226.722	-1067.41	3538.78	-450.458	227.376	811.205	369.651	382.032
827	3538.87	-71.8945	-213.999	-490.027	-322.919	-870.458	3538.87	-630.296	-124.27	-389.713	189.722	-764.414	3538.87	-90.458	-226.624	882.205	437.651	275.032
828	3538.97	-326.895	-305.999	-284.027	-176.919	-754.458	3538.97	-517.296	-503.27	-285.713	150.722	-867.414	3538.97	-25.458	-372.624	448.205	-342.349	229.032
829	3539.07	-83.8945	-103.999	-596.027	-248.919	-393.458	3539.07	-406.296	-797.27	-85.7129	402.722	-942.414	3539.07	65.542	-670.624	463.205	-573.349	355.032
830	3539.17	233.105	-175.999	-916.027	-481.919	-491.458	3539.17	-807.296	-866.27	-287.713	87.7217	-913.414	3539.17	34.542	-783.624	176.205	-681.349	780.032
831	3539.26	345.105	-179.999	-944.027	-497.919	-272.458	3539.26	-707.296	-602.27	-233.713	-222.278	-659.414	3539.26	-262.458	-801.624	-215.795	-776.349	964.032
832	3539.36	137.105	-430.999	-711.027	-720.919	-45.458	3539.36	-460.296	-516.27	-101.713	23.7217	-328.414	3539.36	35.542	-463.624	-179.795	-631.349	649.032
833	3539.46	-442.895	-397.999	-713.027	-596.919	-136.458	3539.46	-62.2959	-729.27	-100.713	-81.2783	-478.414	3539.46	80.542	-299.624	-680.795	-432.349	164.032
834	3539.56	-914.895	96.001	-994.027	-557.919	94.542	3539.56	-238.296	-1345.27	-292.713	-400.278	-172.414	3539.56	-388.458	-586.624	-1067.79	-77.3486	230.032
835	3539.66	-1190.89	-50.999	-1266.03	-460.919	377.542	3539.66	-326.296	-1091.27	-114.713	-890.278	-37.4141	3539.66	-274.458	-616.624	-1188.79	52.6514	287.032
836	3539.75	-1544.89	-439.999	-1415.03	-533.919	289.542	3539.75	-94.2959	-667.27	-212.713	-905.278	-237.414	3539.75	36.542	-648.624	-749.795	138.651	-46.9678
837	3539.85	-1627.89	-607.999	-947.027	-793.919	-106.458	3539.85	67.7041	-338.27	-90.7129	-1115.28	-861.414	3539.85	595.542	-252.624	-138.795	-0.34863	-468.968
838	3539.95	-1459.89	-168.999	-705.027	-801.919	-333.458	3539.95	150.704	-63.2695	-46.7129	-1091.28	-1314.41	3539.95	658.542	361.376	583.205	-234.349	-685.968
839	3540.05	-1481.89	-15.999	-557.027	-539.919	-545.458	3540.05	341.704	537.73	-226.713	-1118.28	-1080.41	3540.05	234.542	614.376	803.205	-357.349	-528.968
840	3540.14	-1073.89	531.001	-509.027	-373.919	-564.458	3540.14	142.704	365.73	-331.713	-1316.28	-338.414	3540.14	130.542	598.376	355.205	16.6514	-671.968
841	3540.24	-773.895	531.001	-450.027	-348.919	-78.458	3540.24	170.704	289.73	-216.713	-1344.28	-23.4141	3540.24	-171.458	744.376	170.205	106.651	-828.968
842	3540.34	-834.895	187.001	-925.027	-130.919	-248.458	3540.34	198.704	304.73	-436.713	-1315.28	-323.414	3540.34	-270.458	561.376	-5.79492	219.651	-1244.97
843	3540.44	-1001.89	223.001	-945.027	114.081	-387.458	3540.44	-269.296	-252.27	-378.713	-1016.28	-117.414	3540.44	-222.458	294.376	64.2051	243.651	-1520.97
844	3540.53	-1134.89	81.001	-847.027	-77.9189	-193.458	3540.53	-678.296	-1347.27	-847.713	-1263.28	-68.4141	3540.53	-240.458	286.376	404.205	170.651	-1379.97
845	3540.63	-1285.89	-367.999	-707.027	-529.919	168.542	3540.63	-803.296	-1459.27	-892.713	-1244.28	-314.414	3540.63	-353.458	305.376	311.205	-75.3486	-632.968
846	3540.73	-702.895	-354.999	-723.027	-953.919	-128.458	3540.73	-993.296	-1187.27	-829.713	-1157.28	-254.414	3540.73	-379.458	14.376	-43.7949	-3.34863	-445.968
847	3540.83	-120.895	-326.999	-345.027	-859.919	-304.458	3540.83	-1061.3	-809.27	-729.713	-642.278	-427.414	3540.83	-640.458	-368.624	384.205	-261.349	-418.968
848	3540.93	-112.895	-322.999	78.9727	-552.919	-368.458	3540.93	-830.296	-425.27	-864.713	-394.278	-419.414	3540.93	-752.458	-409.624	486.205	-732.349	-88.9678
849	3541.02	-553.895	-30.999	326.973	-147.919	-392.458	3541.02	-1128.3	49.7305	-837.713	-252.278	-454.414	3541.02	-435.458	-375.624	39.2051	-501.349	-183.968
850	3541.12	-566.895	-290.999	125.973	-411.919	-309.458	3541.12	-771.296	-317.27	-653.713	-160.278	-587.414	3541.12	-201.458	-414.624	225.205	-303.349	-107.968
851	3541.22	-291.895	-588.999	291.973	-815.919	-631.458	3541.22	-301.296	-703.27	-639.713	-529.278	-371.414	3541.22	-201.458	-684.624	405.205	-228.349	-232.968
852	3541.32	-511.895	-265.999	365.973	-1410.92	-614.458	3541.32	-106.296	-993.27	-567.713	-686.278	-213.414	3541.32	-192.458	-854.624	574.205	67.6514	25.0322
853	3541.41	-809.895	-101.999	-188.027	-1733.92	-489.458	3541.41	26.7041	-673.27	-287.713	-652.278	-128.414	3541.41	-163.458	-541.624	591.205	-30.3486	494.032
854	3541.51	-668.895	-11.999	-615.027	-1413.92	-551.458	3541.51	-31.2959	-302.27	-335.713	-896.278	50.5859	3541.51	19.542	-574.624	508.205	-183.349	280.032
855	3541.61	-434.895	-79.999	-772.027	-585.919	-753.458	3541.61	50.7041	-108.27	-612.713	-877.278	24.5859	3541.61	331.542	-566.624	661.205	-276.349	562.032
856	3541.71	-440.895	41.001	-1115.03	-352.919	-462.458	3541.71	-70.2959	-166.27	-816.713	-1013.28	-561.414	3541.71	71.542	-311.624	1119.21	-85.3486	964.032
857	3541.81	-716.895	-210.999	-1251.03	-115.919	-169.458	3541.81	331.704	-582.27	-1026.71	-1432.28	-780.414	3541.81	-430.458	-590.624	1122.21	374.651	1336.03
858	3541.9	-919.895	-392.999	-1264.03	-101.919	79.542	3541.9	712.704	-849.27	-944.713	-2134.28	-816.414	3541.9	-650.458	-549.624	896.205	613.651	1291.03
859	3542	-801.895	-392.999	-1011.03	-25.9189	-123.458	3542	621.704	-1268.27	-685.713	-1917.28	-788.414	3542	-913.458	-113.624	999.205	326.651	962.032
860	3542.1	-952.895	-15.999	-489.027	-373.919	-111.458	3542.1	86.7041	-1228.27	-585.713	-1014.28	-625.414	3542.1	-1009.46	62.376	1037.21	-381.349	373.032
861	3542.2	-1110.89	307.001	-497.027	-618.919	-91.458	3542.2	-47.2959	-1021.27	-260.713	-448.278	-934.414	3542.2	-401.458	145.376	764.205	-483.349	362.032
862	3542.29	-1043.89	-19.999	-117.027	-583.919	79.542	3542.29	154.704	-949.27	-96.7129	-233.278	-768.414	3542.29	-208.458	213.376	394.205	-616.349	548.032
863	3542.39	-647.895	-204.999	-242.027	-678.919	196.542	3542.39	124.704	-1143.27	-101.713	-319.278	-637.414	3542.39	-282.458	155.376	-110.795	-242.349	609.032
864	3542.49	-721.895	-143.999	-850.027	-714.919	140.542	3542.49	-135.296	-911.27	-527.713	-353.278	-770.414	3542.49	-364.458	35.376	11.2051	-51.3486	437.032
865	3542.59	-662.895	-63.999	-955.027	-859.919	106.542	3542.59	-368.296	-706.27	-76.7129	-262.278	-804.414	3542.59	-974.458	216.376	332.205	-224.349	-81.9678
866	3542.69	-515.895	45.001	-708.027	-662.919	-168.458	3542.69	-307.296	-366.27	-188.713	-355.278	-390.414	3542.69	-880.458	411.376	128.205	-86.3486	-418.968
867	3542.78	-258.895	54.001	-392.027	-456.919	-364.458	3542.78	-341.296	-538.27	-637.713	-200.278	-455.414	3542.78	-777.458	385.376	-275.795	-215.349	-293.968
868	3542.88	-232.895	145.001	-408.027	-625.919	-701.458	3542.88	-221.296	-562.27	-622.713	38.7217	-300.414	3542.88	-872.458	505.376	-424.795	-360.349	-458.968
869	3542.98	-478.895	333.001	-537.027	-793.919	-581.458	3542.98	331.704	-728.27	-982.713	100.722	347.586	3542.98	-655.458	835.376	-273.795	-531.349	-690.968
870	3543.08	-680.895	238.001	-645.027	-679.919	-440.458	3543.08	162.704	-871.27	-994.713	280.722	629.586	3543.08	-452.458	791.376	-50.7949	-603.349	-998.968
871	3543.17	-529.895	215.001	-163.027	-496.919	-151.458	3543.17	-118.296	-892.27	-614.713	222.722	321.586	3543.17	-29.458	786.376	110.205	-235.349	-834.968
872	3543.27	-134.895	228.001	-29.0273	-497.919	70.542	3543.27	-436.296	-690.27	-572.713	299.722	-112.414	3543.27	-313.458	581.376	132.205	117.651	-235.968
873	3543.37	-182.895	-143.999	288.973	-632.919	240.542	3543.37	-525.296	-376.27	-637.713	-173.278	-476.414	3543.37	-426.458	291.376	97.2051	523.651	261.032
874	3543.47	-488.895	-588.999	407.973	-953.919	491.542	3543.47	37.7041	-324.27	-311.713	-73.2783	-783.414	3543.47	12.542	263.376	-10.7949	609.651	460.032
875	3543.56	-763.895	-556.999	187.973	-921.919	407.542	3543.56	388.704	-690.27	90.2871	126.722	-1133.41	3543.56	49.542	225.376	124.205	41.6514	428.032
876	3543.66	-911.895	-631.999	390.973	-695.919	342.542	3543.66	431.704	-1015.27	189.287	-39.2783	-952.414	3543.66	-109.458	628.376	-147.795	-298.349	273.032
877	3543.76	-702.895	-998.999	-160.027	-623.919	359.542	3543.76	669.704	-905.27	434.287	-322.278	-874.414	3543.76	-158.458	942.376	-650.795	-355.349	-264.968
878	3543.86	-807.895	-958.999	-775.027	-820.919	481.542	3543.86	814.704	-409.27	139.287	-658.278	-990.414	3543.86	-223.458	673.376	-964.795	-160.349	-762.968
879	3543.96	-536.895	-536.999	-812.027	-946.919	585.542	3543.96	677.704	-333.27	98.2871	-839.278	-898.414	3543.96	-83.458	399.376	-902.795	-322.349	-858.968
880	3544.05	-559.895	-649.999	-516.027	-681.919	25.542	3544.05	294.704	-427.27	4.28711	-530.278	-888.414	3544.05	233.542	172.376	-835.795	-17.3486	-500.968
881	3544.15	-817.895	-687.999	-354.027	-403.919	-207.458	3544.15	32.7041	-345.27	-317.713	-380.278	-1182.41	3544.15	536.542	60.376	-475.795	386.651	-41.9678
882	3544.25	-1045.89	-455.999	-415.027	-75.9189	-461.458	3544.25	-50.2959	-564.27	-988.713	-223.278	-1530.41	3544.25	303.542	45.376	110.205	361.651	-165.968
883	3544.35	-1406.89	-316.999	-727.027	-372.919	-149.458	3544.35	50.7041	-440.27	-1280.71	-165.278	-1103.41	3544.35	-94.458	-192.624	334.205	-5.34863	-386.968
884	3544.44	-1500.89	-379.999	-329.027	-746.919	7.54199	3544.44	406.704	-273.27	-1052.71	-192.278	-593.414	3544.44	-31.458	-633.624	616.205	-524.349	-486.968
885	3544.54	-1690.89	-497.999	-44.0273	-1243.92	-215.458	3544.54	589.704	-5.26953	-941.713	-217.278	-480.414	3544.54	-143.458	-539.624	538.205	-506.349	-234.968
886	3544.64	-1810.89	-176.999	-92.0273	-1349.92	177.542	3544.64	658.704	-92.2695	-1087.71	-161.278	-656.414	3544.64	-124.458	-138.624	40.2051	-74.3486	228.032
887	3544.74	-1644.89	385.001	30.9727	-858.919	389.542	3544.74	499.704	127.73	-917.713	-391.278	-615.414	3544.74	-243.458	133.376	-409.795	720.651	356.032
888	3544.84	-1546.89	697.001	309.973	-730.919	157.542	3544.84	331.704	-186.27	-1041.71	-681.278	-492.414	3544.84	-511.458	270.376	-533.795	758.651	413.032
889	3544.93	-1369.89	333.001	310.973	-635.919	22.542	3544.93	-19.2959	124.73	-957.713	-668.278	-687.414	3544.93	-534.458	88.376	-507.795	443.651	378.032
890	3545.03	-1063.89	334.001	279.973	-456.919	126.542	3545.03	2.7041	551.73	-1027.71	-672.278	-717.414	3545.03	-568.458	-200.624	-756.795	627.651	261.032
891	3545.13	-533.895	-52.999	382.973	-65.9189	-35.458	3545.13	145.704	906.73	-1164.71	-493.278	-510.414	3545.13	-587.458	-278.624	-527.795	756.651	171.032
892	3545.23	-519.895	-430.999	328.973	-8.91895	-328.458	3545.23	184.704	574.73	-1157.71	-778.278	-640.414	3545.23	-794.458	-134.624	-146.795	418.651	-79.9678
893	3545.32	-516.895	-473.999	-69.0273	-277.919	-536.458	3545.32	-169.296	63.7305	-1141.71	-672.278	-1187.41	3545.32	-736.458	60.376	-55.7949	-64.3486	-71.9678
894	3545.42	-590.895	-253.999	-61.0273	-90.9189	-614.458	3545.42	-461.296	-133.27	-911.713	-584.278	-1305.41	3545.42	-443.458	-72.624	4.20508	15.6514	233.032
895	3545.52	-714.895	-129.999	-201.027	-423.919	-754.458	3545.52	-387.296	210.73	-518.713	-804.278	-1286.41	3545.52	-700.458	133.376	152.205	-59.3486	337.032
896	3545.62	-783.895	-663.999	-328.027	-262.919	-667.458	3545.62	-314.296	384.73	-67.7129	-906.278	-1059.41	3545.62	-854.458	390.376	50.2051	250.651	548.032
897	3545.72	-1170.89	-883.999	-96.0273	-572.919	-434.458	3545.72	-639.296	644.73	-91.7129	-769.278	-673.414	3545.72	-217.458	352.376	16.2051	368.651	874.032
898	3545.81	-817.895	-574.999	-174.027	-914.919	-79.458	3545.81	-933.296	485.73	-648.713	-768.278	-165.414	3545.81	40.542	123.376	203.205	-168.349	977.032
899	3545.91	-560.895	173.001	-513.027	-1006.92	39.542	3545.91	-592.296	92.7305	-777.713	-614.278	43.5859	3545.91	-276.458	19.376	-431.795	-106.349	746.032
900	3546.01	-614.895	517.001	-876.027	-1220.92	-283.458	3546.01	-351.296	-211.27	-445.713	-732.278	-394.414	3546.01	-245.458	-128.624	-476.795	187.651	999.032
901	3546.11	-783.895	436.001	-985.027	-1064.92	-102.458	3546.11	-381.296	-889.27	-520.713	-978.278	-324.414	3546.11	-106.458	-33.624	57.2051	410.651	732.032
902	3546.2	-963.895	278.001	-449.027	-1171.92	51.542	3546.2	-243.296	-1169.27	-829.713	-1096.28	-514.414	3546.2	-362.458	37.376	168.205	507.651	321.032
903	3546.3	-763.895	-379.999	-367.027	-1344.92	-583.458	3546.3	-377.296	-1061.27	-810.713	-762.278	-401.414	3546.3	-403.458	38.376	266.205	376.651	238.032
904	3546.4	-357.895	-785.999	-486.027	-1285.92	-577.458	3546.4	-572.296	-1113.27	-818.713	-421.278	-274.414	3546.4	84.542	202.376	302.205	90.6514	210.032
905	3546.5	-363.895	-927.999	-383.027	-1054.92	-555.458	3546.5	-186.296	-826.27	-696.713	-153.278	-322.414	3546.5	293.542	55.376	-186.795	-70.3486	-322.968
906	3546.6	-588.895	-815.999	-681.027	-991.919	-267.458	3546.6	257.704	-752.27	-583.713	113.722	-145.414	3546.6	73.542	-293.624	-387.795	133.651	-579.968
907	3546.69	-400.895	-437.999	-913.027	-754.919	-389.458	3546.69	268.704	-722.27	-679.713	-128.278	-526.414	3546.69	36.542	-220.624	-239.795	36.6514	-647.968
908	3546.79	-415.895	-512.999	-1211.03	-497.919	-453.458	3546.79	102.704	-308.27	-672.713	-25.2783	-851.414	3546.79	21.542	-334.624	-50.7949	-18.3486	-538.968
909	3546.89	-590.895	-602.999	-891.027	-470.919	-265.458	3546.89	73.7041	131.73	-491.713	3.72168	-449.414	3546.89	-245.458	-517.624	-225.795	-387.349	-181.968
910	3546.99	-762.895	-740.999	-792.027	-547.919	53.542	3546.99	28.7041	-118.27	-746.713	87.7217	-10.4141	3546.99	-282.458	-732.624	-451.795	-407.349	-14.9678
911	3547.08	-521.895	-581.999	-356.027	-573.919	-256.458	3547.08	265.704	-618.27	-607.713	179.722	37.5859	3547.08	-61.458	-689.624	-400.795	153.651	-194.968
912	3547.18	-586.895	-318.999	-457.027	-628.919	-450.458	3547.18	416.704	-353.27	-412.713	308.722	-183.414	3547.18	-105.458	-718.624	-488.795	526.651	-179.968
913	3547.28	-800.895	-505.999	-254.027	-480.919	-409.458	3547.28	-327.296	-11.2695	-713.713	-363.278	-530.414	3547.28	-83.458	-229.624	-533.795	635.651	-179.968
914	3547.38	-1118.89	-558.999	120.973	-220.919	-148.458	3547.38	-681.296	-186.27	-803.713	-716.278	-657.414	3547.38	160.542	32.376	-522.795	507.651	-411.968
915	3547.48	-1292.89	-108.999	-97.0273	-153.919	40.542	3547.48	-426.296	-124.27	-601.713	-1039.28	-747.414	3547.48	72.542	-91.624	-700.795	437.651	-706.968
916	3547.57	-1688.89	387.001	-144.027	-185.919	-89.458	3547.57	-322.296	-10.2695	-747.713	-905.278	-525.414	3547.57	52.542	-273.624	-666.795	415.651	-685.968
917	3547.67	-1826.89	51.001	-216.027	-53.919	-361.458	3547.67	57.7041	-174.27	-740.713	-726.278	-300.414	3547.67	-189.458	-146.624	-538.795	333.651	-535.968
918	3547.77	-1446.89	-232.999	-118.027	1.08106	-476.458	3547.77	75.7041	-519.27	-585.713	-672.278	-220.414	3547.77	-356.458	-165.624	-540.795	231.651	-338.968
919	3547.87	-1405.89	-186.999	-267.027	-107.919	-449.458	3547.87	-12.2959	-544.27	-793.713	-1046.28	-432.414	3547.87	-174.458	81.376	-236.795	239.651	-277.968
920	3547.96	-1213.89	144.001	-470.027	-88.9189	-440.458	3547.96	360.704	553.73	-1005.71	-1187.28	-517.414	3547.96	-179.458	-5.62402	-123.795	123.651	19.0322
921	3548.06	-1031.89	209.001	-678.027	-129.919	-241.458	3548.06	188.704	1008.73	-763.713	-1165.28	-503.414	3548.06	-211.458	-750.624	-96.7949	645.651	253.032
922	3548.16	-1433.89	-13.999	-881.027	-179.919	-594.458	3548.16	-93.2959	783.73	-251.713	-1188.28	-623.414	3548.16	-122.458	-1200.62	-83.7949	931.651	-46.9678
923	3548.26	-1750.89	-628.999	-1110.03	-238.919	-833.458	3548.26	132.704	110.73	-133.713	-1570.28	-660.414	3548.26	157.542	-1248.62	10.2051	563.651	188.032
924	3548.35	-1710.89	-632.999	-1417.03	-472.919	-720.458	3548.35	-227.296	-853.27	-183.713	-1777.28	-1175.41	3548.35	180.542	-1000.62	-11.7949	-55.3486	271.032
925	3548.45	-1422.89	-261.999	-1414.03	-622.919	-483.458	3548.45	-621.296	-885.27	-485.713	-1494.28	-1337.41	3548.45	-204.458	-588.624	-215.795	-427.349	296.032
926	3548.55	-987.895	14.001	-1237.03	-897.919	-323.458	3548.55	-465.296	-546.27	-510.713	-735.278	-1610.41	3548.55	-371.458	-349.624	-468.795	-459.349	387.032
927	3548.65	-550.895	200.001	-821.027	-836.919	-670.458	3548.65	-418.296	-441.27	-583.713	-661.278	-1977.41	3548.65	-790.458	-217.624	-307.795	-318.349	377.032
928	3548.75	-318.895	49.001	-807.027	-906.919	-815.458	3548.75	-360.296	-242.27	-1105.71	-569.278	-2006.41	3548.75	-1076.46	222.376	-232.795	-347.349	476.032
929	3548.84	-363.895	73.001	-794.027	-915.919	-511.458	3548.84	-537.296	-159.27	-776.713	-767.278	-1737.41	3548.84	-1393.46	440.376	400.205	-74.3486	372.032
930	3548.94	-669.895	100.001	-270.027	-1001.92	-517.458	3548.94	-423.296	-626.27	-321.713	-395.278	-1402.41	3548.94	-1177.46	311.376	200.205	413.651	93.0322
931	3549.04	-971.895	63.001	107.973	-941.919	-472.458	3549.04	-231.296	-601.27	1.28711	-233.278	-1295.41	3549.04	-696.458	-169.624	-132.795	684.651	189.032
932	3549.14	-669.895	139.001	-248.027	-886.919	-385.458	3549.14	149.704	-555.27	149.287	-250.278	-803.414	3549.14	-209.458	152.376	-395.795	952.651	441.032
933	3549.23	-163.895	290.001	-178.027	-1142.92	-458.458	3549.23	56.7041	-852.27	120.287	-165.278	-300.414	3549.23	-64.458	590.376	-301.795	227.651	562.032
934	3549.33	-2.89453	-13.999	8.97266	-757.919	-783.458	3549.33	-325.296	-995.27	-197.713	-288.278	86.5859	3549.33	142.542	343.376	-95.7949	32.6514	240.032
935	3549.43	-98.8945	-205.999	-216.027	-383.919	-1097.46	3549.43	-797.296	-916.27	-266.713	-581.278	92.5859	3549.43	525.542	138.376	145.205	59.6514	-139.968
936	3549.53	-294.895	-236.999	-423.027	-221.919	-962.458	3549.53	-1247.3	-908.27	-121.713	-881.278	9.58594	3549.53	362.542	239.376	139.205	-55.3486	-684.968
937	3549.63	-496.895	-275.999	-373.027	-240.919	-1228.46	3549.63	-943.296	-756.27	-406.713	-1035.28	-498.414	3549.63	11.542	-66.624	-518.795	-106.349	-661.968
938	3549.72	-686.895	-221.999	-1054.03	-291.919	-1054.46	3549.72	-657.296	-746.27	-490.713	-1023.28	-507.414	3549.72	-455.458	-633.624	-627.795	-360.349	-262.968
939	3549.82	-1051.89	-131.999	-1130.03	-275.919	-531.458	3549.82	-525.296	-611.27	-660.713	-727.278	-74.4141	3549.82	-762.458	-541.624	-814.795	-398.349	207.032
940	3549.92	-1011.89	-556.999	-1202.03	-292.919	-183.458	3549.92	-316.296	-1055.27	-716.713	-424.278	285.586	3549.92	-580.458	-223.624	-778.795	-388.349	127.032
941	3550.02	-1395.89	-840.999	-1529.03	-357.919	-443.458	3550.02	-365.296	-1238.27	-227.713	-477.278	192.586	3550.02	-301.458	-120.624	-316.795	-113.349	18.0322
942	3550.11	-1837.89	-850.999	-1560.03	-1068.92	-673.458	3550.11	-250.296	-876.27	-126.713	-620.278	-258.414	3550.11	-35.458	35.376	-108.795	-178.349	-26.9678
943	3550.21	-1703.89	-1034	-1380.03	-1379.92	-813.458	3550.21	-229.296	-791.27	-427.713	-739.278	-808.414	3550.21	-71.458	-80.624	-125.795	-648.349	-191.968
944	3550.31	-1667.89	-1080	-1275.03	-1067.92	-660.458	3550.31	-446.296	-767.27	-652.713	-1148.28	-1097.41	3550.31	-536.458	-362.624	15.2051	-767.349	199.032
945	3550.41	-1376.89	-813.999	-1003.03	-479.919	-474.458	3550.41	-621.296	-896.27	-578.713	-1239.28	-1511.41	3550.41	-667.458	66.376	228.205	-275.349	507.032
946	3550.51	-910.895	-301.999	-1021.03	-947.919	-103.458	3550.51	-654.296	-828.27	-1046.71	-741.278	-1752.41	3550.51	-596.458	344.376	453.205	5.65137	713.032
947	3550.6	-530.895	43.001	-1057.03	-1496.92	-58.458	3550.6	118.704	-723.27	-1409.71	-465.278	-1409.41	3550.6	-615.458	368.376	567.205	85.6514	884.032
948	3550.7	-650.895	200.001	-1236.03	-1174.92	-119.458	3550.7	440.704	-486.27	-1450.71	-368.278	-1107.41	3550.7	-375.458	617.376	227.205	495.651	870.032
949	3550.8	-830.895	93.001	-1474.03	-801.919	-237.458	3550.8	147.704	-499.27	-1087.71	-477.278	-1087.41	3550.8	-291.458	612.376	234.205	383.651	952.032
950	3550.9	-1373.89	-26.999	-1110.03	-268.919	-847.458	3550.9	-76.2959	-727.27	-1050.71	-525.278	-660.414	3550.9	-302.458	301.376	652.205	260.651	771.032
951	3550.99	-1334.89	55.001	-568.027	238.081	-1211.46	3550.99	-588.296	-834.27	-1028.71	-162.278	-187.414	3550.99	-457.458	67.376	750.205	424.651	460.032
952	3551.09	-901.895	-187.999	-630.027	597.081	-1121.46	3551.09	-791.296	-837.27	-642.713	-53.2783	151.586	3551.09	-726.458	17.376	582.205	-5.34863	229.032
953	3551.19	-878.895	-814.999	-232.027	212.081	-886.458	3551.19	-482.296	-932.27	-459.713	-290.278	80.5859	3551.19	-1024.46	-38.624	444.205	-468.349	209.032
954	3551.29	-724.895	-879.999	-107.027	-403.919	-467.458	3551.29	122.704	-818.27	-492.713	-394.278	-364.414	3551.29	-1477.46	62.376	-82.7949	-587.349	312.032
955	3551.39	-634.895	-438.999	-228.027	-271.919	-245.458	3551.39	220.704	-966.27	-849.713	-1096.28	-675.414	3551.39	-1624.46	203.376	-369.795	-163.349	189.032
956	3551.48	-622.895	-321.999	-107.027	195.081	-58.458	3551.48	329.704	-1128.27	-840.713	-1313.28	-1085.41	3551.48	-1352.46	55.376	-714.795	157.651	23.0322
957	3551.58	-1059.89	-714.999	-320.027	114.081	-221.458	3551.58	161.704	-499.27	-611.713	-1054.28	-1102.41	3551.58	-883.458	-53.624	-807.795	520.651	-170.968
958	3551.68	-1593.89	-1175	-622.027	-163.919	-396.458	3551.68	-53.2959	237.73	-281.713	-907.278	-770.414	3551.68	-640.458	-555.624	-635.795	536.651	-331.968
959	3551.78	-1579.89	-1193	-629.027	-400.919	-588.458	3551.78	-175.296	221.73	-364.713	-706.278	-743.414	3551.78	-261.458	-671.624	-562.795	-145.349	-184.968
960	3551.87	-1660.89	-1033	-468.027	-354.919	-809.458	3551.87	-201.296	-125.27	-510.713	-439.278	-503.414	3551.87	-231.458	-644.624	-273.795	-468.349	-329.968
961	3551.97	-1159.89	-1020	-512.027	-210.919	-884.458	3551.97	-196.296	-386.27	-736.713	-397.278	-351.414	3551.97	-40.458	-981.624	-133.795	-157.349	-148.968
962	3552.07	-993.895	-1021	-683.027	-337.919	-1058.46	3552.07	-94.2959	-737.27	-1151.71	-172.278	-335.414	3552.07	-74.458	-771.624	-133.795	-46.3486	44.0322
963	3552.17	-1341.89	-726.999	-735.027	-292.919	-885.458	3552.17	69.7041	-1051.27	-1248.71	99.7217	-756.414	3552.17	-413.458	-65.624	-350.795	-297.349	-157.968
964	3552.26	-1539.89	-528.999	-981.027	-162.919	-435.458	3552.26	-179.296	-949.27	-1280.71	248.722	-1113.41	3552.26	-710.458	462.376	-11.7949	-646.349	-505.968
965	3552.36	-1734.89	-369.999	-1187.03	-58.919	-390.458	3552.36	-123.296	-684.27	-1557.71	164.722	-925.414	3552.36	-958.458	413.376	117.205	-590.349	-489.968
966	3552.46	-2061.89	-574.999	-1435.03	-195.919	-384.458	3552.46	201.704	-424.27	-1525.71	-329.278	-716.414	3552.46	-771.458	257.376	99.2051	-513.349	-183.968
967	3552.56	-1847.89	-300.999	-1566.03	-318.919	-255.458	3552.56	179.704	-375.27	-1442.71	-963.278	-655.414	3552.56	-271.458	-141.624	117.205	-561.349	-249.968
968	3552.66	-1709.89	183.001	-1547.03	-218.919	-289.458	3552.66	-126.296	-463.27	-1508.71	-1129.28	-262.414	3552.66	-137.458	221.376	314.205	-86.3486	-556.968
969	3552.75	-1483.89	271.001	-1665.03	203.081	246.542	3552.75	-391.296	-212.27	-1413.71	-1285.28	166.586	3552.75	-257.458	647.376	581.205	-6.34863	-669.968
970	3552.85	-1314.89	-4.99902	-1665.03	261.081	569.542	3552.85	-317.296	-294.27	-1605.71	-1419.28	286.586	3552.85	-391.458	217.376	792.205	-138.349	35.0322
971	3552.95	-866.895	-88.999	-837.027	-28.9189	-5.45801	3552.95	-137.296	-387.27	-1600.71	-1500.28	305.586	3552.95	-408.458	-104.624	696.205	-544.349	558.032
972	3553.05	-625.895	-400.999	-702.027	-142.919	-293.458	3553.05	-234.296	-554.27	-1344.71	-1750.28	71.5859	3553.05	-529.458	-389.624	536.205	-777.349	266.032
973	3553.14	-360.895	-445.999	-1237.03	-227.919	-725.458	3553.14	-646.296	-618.27	-1170.71	-1657.28	-406.414	3553.14	-587.458	-577.624	244.205	-539.349	-183.968
974	3553.24	81.1055	-351.999	-1290.03	-398.919	-869.458	3553.24	-490.296	-943.27	-934.713	-1444.28	-863.414	3553.24	-368.458	-339.624	237.205	-314.349	-49.9678
975	3553.34	171.105	-122.999	-883.027	-675.919	-959.458	3553.34	-270.296	-1315.27	-533.713	-1108.28	-820.414	3553.34	-233.458	-0.62402	340.205	-183.349	-113.968
976	3553.44	-190.895	221.001	-674.027	-453.919	-1111.46	3553.44	124.704	-1091.27	-215.713	-721.278	-587.414	3553.44	-355.458	547.376	738.205	161.651	-307.968
977	3553.54	47.1055	492.001	-290.027	-225.919	-912.458	3553.54	-319.296	-649.27	-416.713	-491.278	-233.414	3553.54	-630.458	517.376	672.205	-145.349	-537.968
978	3553.63	-283.895	423.001	-104.027	23.0811	-539.458	3553.63	-774.296	-908.27	-920.713	-295.278	106.586	3553.63	-651.458	105.376	412.205	-557.349	-322.968
979	3553.73	-836.895	202.001	-153.027	-53.919	-448.458	3553.73	-916.296	-897.27	-1244.71	-265.278	-146.414	3553.73	-224.458	94.376	577.205	-127.349	-2.96777
980	3553.83	-1002.89	366.001	-184.027	-489.919	-323.458	3553.83	-399.296	-410.27	-1443.71	-715.278	-436.414	3553.83	278.542	387.376	524.205	72.6514	406.032
981	3553.93	-1075.89	358.001	-12.0273	-707.919	-271.458	3553.93	132.704	-107.27	-1514.71	-885.278	-678.414	3553.93	674.542	340.376	308.205	131.651	545.032
982	3554.02	-1210.89	-73.999	42.9727	-515.919	-659.458	3554.02	149.704	-307.27	-1140.71	-638.278	-877.414	3554.02	632.542	625.376	273.205	-41.3486	468.032
983	3554.12	-867.895	-576.999	4.97266	-53.919	-1191.46	3554.12	239.704	-714.27	-450.713	-541.278	-846.414	3554.12	432.542	1072.38	43.2051	-51.3486	20.0322
984	3554.22	-774.895	-912.999	-355.027	417.081	-850.458	3554.22	404.704	-902.27	-44.7129	-522.278	-868.414	3554.22	474.542	971.376	554.205	-373.349	-365.968
985	3554.32	-1120.89	-1110	-424.027	637.081	-718.458	3554.32	273.704	-862.27	344.287	-755.278	-600.414	3554.32	238.542	179.376	533.205	-561.349	-381.968
986	3554.42	-944.895	-734.999	-189.027	219.081	-691.458	3554.42	157.704	-950.27	259.287	-597.278	-459.414	3554.42	-137.458	-447.624	162.205	-440.349	-364.968
987	3554.51	-1206.89	-347.999	251.973	-125.919	-525.458	3554.51	-51.2959	-559.27	57.2871	-545.278	-459.414	3554.51	-157.458	-573.624	-95.7949	-215.349	-206.968
988	3554.61	-1359.89	-235.999	462.973	98.0811	-401.458	3554.61	-260.296	175.73	-48.7129	-884.278	-465.414	3554.61	-177.458	-189.624	257.205	50.6514	-72.9678
989	3554.71	-1070.89	-92.999	333.973	381.081	-437.458	3554.71	-581.296	92.7305	-1.71289	-954.278	-732.414	3554.71	211.542	91.376	173.205	-244.349	65.0322
990	3554.81	-831.895	-5.99902	134.973	241.081	-297.458	3554.81	-644.296	1.73047	16.2871	-1138.28	-473.414	3554.81	393.542	99.376	182.205	-379.349	221.032
991	3554.9	-707.895	-424.999	224.973	124.081	-363.458	3554.9	-102.296	-283.27	-181.713	-1556.28	-234.414	3554.9	603.542	193.376	313.205	-227.349	281.032
992	3555	-776.895	-777.999	395.973	-50.919	-622.458	3555	31.7041	-777.27	-354.713	-1612.28	-54.4141	3555	916.542	184.376	766.205	-161.349	103.032
993	3555.1	-781.895	-780.999	91.9727	-501.919	-678.458	3555.1	-697.296	-1265.27	-583.713	-1563.28	-97.4141	3555.1	563.542	-26.624	976.205	-387.349	-48.9678
994	3555.2	-728.895	-709.999	-463.027	-1080.92	-610.458	3555.2	-939.296	-836.27	-734.713	-1023.28	-348.414	3555.2	211.542	-701.624	738.205	-141.349	231.032
995	3555.3	-465.895	-472.999	-930.027	-1560.92	-750.458	3555.3	-1004.3	-965.27	-431.713	-720.278	-362.414	3555.3	-373.458	-809.624	651.205	230.651	194.032
996	3555.39	40.1055	-300.999	-1204.03	-1388.92	-1076.46	3555.39	-655.296	-969.27	-175.713	-732.278	-450.414	3555.39	-613.458	-240.624	277.205	414.651	297.032
997	3555.49	264.105	-147.999	-1061.03	-729.919	-919.458	3555.49	87.7041	-895.27	-378.713	-357.278	-675.414	3555.49	-807.458	281.376	-507.795	204.651	599.032
998	3555.59	137.105	88.001	-1042.03	-537.919	-589.458	3555.59	265.704	-867.27	-916.713	-269.278	-1233.41	3555.59	-747.458	486.376	-729.795	84.6514	539.032
999	3555.69	-169.895	-157.999	-1269.03	-623.919	-317.458	3555.69	548.704	-468.27	-604.713	-375.278	-1368.41	3555.69	-263.458	314.376	-1003.79	45.6514	2.03223
1000	3555.78	-313.895	-250.999	-1222.03	-809.919	-845.458	3555.78	576.704	-397.27	263.287	-352.278	-1330.41	3555.78	-137.458	511.376	-1091.79	-34.3486	-435.968
1001	3555.88	-464.895	-414.999	-1324.03	-736.919	-799.458	3555.88	640.704	-641.27	124.287	153.722	-1054.41	3555.88	-447.458	942.376	-763.795	-226.349	-83.9678
1002	3555.98	-477.895	-543.999	-1381.03	-290.919	-528.458	3555.98	161.704	-335.27	186.287	-0.27832	-1054.41	3555.98	-515.458	975.376	-400.795	-58.3486	-85.9678
1003	3556.08	-470.895	-615.999	-811.027	-122.919	-449.458	3556.08	-2.2959	-393.27	67.2871	-6.27832	-1243.41	3556.08	-524.458	647.376	-288.795	-170.349	-76.9678
1004	3556.18	-283.895	-572.999	-591.027	-269.919	-194.458	3556.18	-19.2959	-955.27	324.287	254.722	-1414.41	3556.18	-395.458	572.376	-187.795	-231.349	-12.9678
1005	3556.27	-38.8945	-348.999	-418.027	-226.919	-48.458	3556.27	131.704	-1054.27	219.287	593.722	-1442.41	3556.27	-341.458	445.376	-278.795	-109.349	69.0322
1006	3556.37	-216.895	-507.999	-560.027	-404.919	-228.458	3556.37	20.7041	-957.27	250.287	450.722	-1328.41	3556.37	-744.458	359.376	-397.795	0.65137	113.032
1007	3556.47	-155.895	-548.999	-955.027	-632.919	-113.458	3556.47	231.704	-744.27	-91.7129	-63.2783	-574.414	3556.47	-871.458	89.376	-375.795	-154.349	164.032
1008	3556.57	-131.895	-441.999	-433.027	-563.919	-103.458	3556.57	128.704	-367.27	-305.713	-542.278	-207.414	3556.57	-598.458	28.376	-420.795	56.6514	16.0322
1009	3556.66	-289.895	-182.999	-223.027	-424.919	-180.458	3556.66	261.704	-178.27	-150.713	-532.278	-111.414	3556.66	-74.458	-245.624	-744.795	-228.349	-55.9678
1010	3556.76	-995.895	-69.999	-499.027	-203.919	-610.458	3556.76	566.704	-331.27	-482.713	-222.278	-654.414	3556.76	-209.458	92.376	-896.795	-491.349	77.0322
1011	3556.86	-1495.89	160.001	-768.027	-92.9189	-640.458	3556.86	635.704	-700.27	-667.713	-377.278	-875.414	3556.86	-147.458	84.376	-642.795	-321.349	-12.9678
1012	3556.96	-1733.89	-83.999	-1047.03	-566.919	-613.458	3556.96	593.704	-905.27	-813.713	-1025.28	-880.414	3556.96	-55.458	-167.624	-428.795	112.651	-357.968
1013	3557.05	-1730.89	-128.999	-1110.03	-1097.92	-737.458	3557.05	479.704	-897.27	-1138.71	-1549.28	-820.414	3557.05	-129.458	-439.624	-248.795	-140.349	-291.968
1014	3557.15	-1448.89	370.001	-877.027	-774.919	-499.458	3557.15	652.704	-674.27	-966.713	-1808.28	-801.414	3557.15	162.542	-609.624	-49.7949	-70.3486	-374.968
1015	3557.25	-1205.89	532.001	-613.027	-764.919	-457.458	3557.25	684.704	-846.27	-1014.71	-1521.28	-1002.41	3557.25	277.542	-653.624	41.2051	452.651	-670.968
1016	3557.35	-666.895	341.001	-612.027	-824.919	-726.458	3557.35	708.704	-916.27	-963.713	-1250.28	-975.414	3557.35	99.542	-790.624	71.2051	837.651	-574.968
1017	3557.45	-623.895	68.001	-669.027	-759.919	-765.458	3557.45	470.704	-502.27	-485.713	-1032.28	-616.414	3557.45	-33.458	-923.624	261.205	604.651	-554.968
1018	3557.54	-279.895	-66.999	-412.027	-669.919	-426.458	3557.54	-18.2959	-312.27	-227.713	-951.278	-857.414	3557.54	71.542	-1201.62	276.205	314.651	-657.968
1019	3557.64	-507.895	-562.999	-240.027	-403.919	-177.458	3557.64	-342.296	-351.27	129.287	-896.278	-785.414	3557.64	-331.458	-1603.62	284.205	448.651	-980.968
1020	3557.74	-949.895	-645.999	-302.027	-408.919	-225.458	3557.74	-407.296	-717.27	417.287	-678.278	-461.414	3557.74	-293.458	-1624.62	449.205	274.651	-880.968
1021	3557.84	-1092.89	-320.999	-302.027	-334.919	-29.458	3557.84	-240.296	-679.27	340.287	-377.278	-600.414	3557.84	-332.458	-1491.62	783.205	8.65137	-723.968
1022	3557.93	-871.895	-272.999	-364.027	-764.919	212.542	3557.93	-285.296	-821.27	200.287	-406.278	-1016.41	3557.93	-238.458	-1393.62	772.205	-106.349	-419.968
1023	3558.03	-834.895	-244.999	-441.027	-1090.92	457.542	3558.03	-359.296	-955.27	-104.713	-526.278	-872.414	3558.03	-39.458	-1243.62	717.205	-213.349	-390.968
1024	3558.13	-915.895	-509.999	-537.027	-647.919	279.542	3558.13	-251.296	-971.27	-722.713	-627.278	-624.414	3558.13	76.542	-1166.62	615.205	-329.349	-318.968

## Sheet: Supplementary Fig. 1c 
The particle size distribution of the abraded quartz (QGN-5h)
Particle size (μm)	Culmulative distribution (%)	Frequency distribution (%)
0.02	0	0
0.035	0	0
0.05	0.002	0.002
0.06	0.017	0.015
0.069	0.037	0.02
0.078	0.065	0.028
0.089	0.107	0.042
0.102	0.176	0.069
0.117	0.279	0.104
0.134	0.712	0.433
0.153	1.303	0.591
0.174	2.238	0.935
0.199	3.566	1.328
0.228	5.14	1.574
0.26	6.876	1.736
0.297	8.849	1.973
0.34	10.999	2.15
0.389	13.245	2.246
0.444	15.588	2.343
0.507	18.006	2.418
0.58	20.55	2.544
0.663	23.167	2.617
0.757	25.935	2.768
0.866	28.888	2.953
0.989	32.005	3.117
1.13	35.477	3.471
1.292	39.405	3.929
1.476	43.331	3.926
1.687	46.911	3.58
1.928	50.422	3.51
2.204	53.676	3.255
2.518	56.782	3.106
2.878	59.564	2.781
3.289	62.149	2.586
3.759	64.881	2.731
4.296	67.444	2.564
4.909	69.924	2.48
5.61	72.573	2.649
6.411	75.229	2.656
7.327	78.101	2.872
8.373	81.08	2.978
9.569	84.032	2.952
10.94	87.227	3.195
12.5	90.684	3.458
14.28	93.674	2.99
16.32	95.83	2.156
18.65	97.649	1.818
21.32	99.268	1.619
24.36	100	0.732
27.84	100	0
31.82	100	0
36.36	100	0
41.56	100	0
47.49	100	0
54.27	100	0
62.02	100	0
70.88	100	0
81	100	0
92.57	100	0
105.8	100	0
120.9	100	0
138.2	100	0
157.9	100	0
180.5	100	0
206.2	100	0
235.7	100	0
269.3	100	0
307.8	100	0
351.8	100	0
402	100	0
459.4	100	0
525	100	0
600	100	0
712.6	100	0
846.3	100	0
1005	100	0
1194	100	0
1415	100	0
1684	100	0
2000	100	0

## Sheet: Supplementary Fig. 3
Long Name	Particle loading	∙OH					Particle loading	H2O2
Units	g·mL-1	μM					g·mL-1	μM
Comments		Experiment 1	Experiment 2	Experiment 3	Mean	STDEV		Experiment 1	Experiment 2	Experiment 3	Mean	STDEV
1	0.1	/	0.290816	0.406903	0.34886	0.082086	0.1	3.79486	4.62194	3.36915	3.92865	0.637021
2	0.2	0.74	0.777904	0.69	0.735968	0.0440904	0.2	6.26395	7.2978	5.83824	6.46666	0.750599
3	0.4	1.83505	1.31645	1.75527	1.63559	0.279247	0.4	15.6659	12.163	14.9605	14.2631	1.85267
4	0.6	3.78979	/	3.27118	3.53049	0.366707	0.6	18.3053	17.0282	18.4878	17.9404	0.795259
5	0.8	/	4.98656	4.06903	4.5278	0.64879	0.8	21.5163	24.0827	21.2853	22.2948	1.55272
6	1	7.61947	8.51	9.21517	8.44821	0.799642	1	28.0236	29.0817	27.2451	28.1168	0.921851

## Sheet: Supplementary Fig. 4
Long Name	ROS scavenger	H2O2
Units		μM
Comments		Experiment 1	Experiment 2	Experiment 3	Mean	STDEV
1	No scavenger	6.8867	7.8579	8.08493	7.60984	0.63647
2	∙OH scvenger	3.84696	3.35506	3.55687	3.5863	0.24727
3	∙O2-/HO2∙ scavenger	0.176582	0.227034	0.201808	0.20181	0.02523

## Sheet: Supplementary Fig. 5 
Long Name	Grinding duration	Content
Units	h	%	%
Comments		H2	O2
1	0	0.028	0.0168
2	0.5	0.0225	0.0164
3	1	0.0261	0.0191
4	1.5	0.0428	0.0224
5	2	0.058	0.0211
6	2.5	0.0685	0.0222
7	3	0.0795	0.02
8	5.5	0.264	0.0126

## Sheet: Supplementary Fig. 6 a
ROS		QGN					QGO
	Units	nmol∙m-2					nmol∙m-2
∙OH	pH	Experiment 1	Experiment 2	Experiment 3	Mean	STDEV	Experiment 1	Experiment 2	Experiment 3	Mean	STDEV
	4	2.60532	2.4507	2.5908	2.54894	0.0853852	/	10.4831	8.60682	9.54497	1.32675
	6	0.608769	0.913032	1.31983	0.947211	0.356761	3.24823	2.58339	2.2482	2.69327	0.508988
	7	0.811389	0.811227	0.709846	0.777487	0.0585789	2.184	2.18487	2.16864	2.17917	0.00912639
	7.4	0.506761	0.324049	0.506559	0.44579	0.10543	0.724469	0.807316	0.724324	0.752036	0.0478736
H2O2		Experiment 1	Experiment 2	Experiment 3	Mean	STDEV	Experiment 1	Experiment 2	Experiment 3	Mean	STDEV
	4	10.51	13.02	12.19	11.9067	1.27876	24.8981	25.5035	25.0242	25.1419	0.319419
	6	8.545	8.07	8.86	8.49167	0.397691	16.851	17.0276	16.8005	16.893	0.119213
	7	9.607	8.396	8.995	8.99933	0.605512	21.2151	20.3069	20.6853	20.7358	0.456165
	7.4	9.271	6.447	7.07	7.596	1.48366	17.5825	17.6077	17.7843	17.6582	0.109958

[truncated: 5 more sheets: Supplementary Fig. 6 b, Supplementary Fig. 7, Supplementary Fig. 8c, Supplementary Fig. 9, Supplementary Fig. 10]
